# Supplementary material for: Rapid estimation of soil water content based on hyperspectral reflectance combined with continuous wavelet transform, feature extraction, and extreme learning machine
Source: PeerJ. 2024 Aug 22;12:e17954. doi: 10.7717/peerj.17954 (PMC11345001; doi:10.7717/peerj.17954)
Supplement: Supplemental Information 1 [file peerj-12-17954-s001.xlsx]

## Sheet: Haar
haar
Scale	350	351	352	353	354	355	356	357	358	359	360	361	362	363	364	365	366	367	368	369	370	371	372	373	374	375	376	377	378	379	380	381	382	383	384	385	386	387	388	389	390	391	392	393	394	395	396	397	398
10	0.089517	0.00942114	0.00809466	0.00605454	0.00348558	0.00229049	0.00302051	0.00385309	0.00398279	0.00484455	0.00648139	0.00813882	0.00978878	0.0108885	0.0121286	0.0130003	0.0128078	0.0119797	0.0108604	0.00935249	0.00844812	0.00861283	0.00892039	0.00897191	0.0092696	0.0107181	0.0119052	0.0115709	0.0111673	0.0104717	0.00892419	0.00707407	0.00582638	0.00518788	0.00509262	0.00575966	0.00621244	0.00645037	0.00635225	0.00597934	0.00526189	0.00499467	0.00474094	0.00410587	0.00351419	0.00333827	0.00348541	0.00386789	0.00432669
9	0.0981198	0.0634028	0.0617726	0.0597944	0.0577001	0.0570068	0.0580118	0.0588385	0.0590105	0.0599443	0.0614773	0.0627042	0.063492	0.063735	0.0643801	0.064795	0.0642229	0.0631617	0.0620312	0.0606813	0.0600526	0.060333	0.0607242	0.0608832	0.0613184	0.0626576	0.0635069	0.063063	0.0626584	0.06188	0.0601716	0.0583098	0.0570826	0.0562993	0.0560296	0.0563753	0.0565385	0.0567056	0.0565628	0.0561944	0.0555402	0.0553474	0.0549714	0.0540626	0.0532616	0.0528574	0.0526646	0.0526673	0.0527711
8	0.0964124	0.0386757	0.0371138	0.0349874	0.0325128	0.0314995	0.0324141	0.0332862	0.0334427	0.0343964	0.0360909	0.0376155	0.0388964	0.0396177	0.0406262	0.0413129	0.0409101	0.0399165	0.038733	0.0372152	0.0363961	0.0366275	0.0369966	0.0371008	0.037476	0.0389304	0.0399871	0.0395608	0.03911	0.0382988	0.0365442	0.0345554	0.033225	0.0324577	0.0322521	0.0327754	0.0330873	0.0332869	0.0331457	0.0327461	0.0320115	0.0317559	0.0314148	0.0305958	0.0298557	0.0295507	0.029532	0.0297415	0.0300377
7	0.10069	0.0631596	0.0614693	0.0593269	0.0570557	0.0563167	0.0574391	0.0584076	0.0586838	0.0597516	0.0614314	0.0627619	0.0636888	0.0640527	0.0647291	0.0651047	0.0644544	0.0633106	0.0620881	0.0606337	0.0599402	0.0602206	0.0606662	0.0608727	0.0613683	0.0628429	0.0638088	0.0633846	0.0629827	0.0621846	0.0603711	0.0583452	0.0569855	0.0561152	0.0557582	0.0560756	0.0562153	0.0563243	0.0561443	0.0557938	0.0551727	0.0550374	0.054685	0.0537557	0.0528989	0.0524612	0.0522671	0.0523044	0.0524486
6	0.0905476	0.0403388	0.0387531	0.0366006	0.0341363	0.0331691	0.0341624	0.0351158	0.0353304	0.036332	0.038055	0.0395881	0.0408807	0.0416054	0.0425969	0.0432559	0.0428278	0.0418035	0.0405935	0.0390625	0.0382385	0.0384733	0.0388619	0.0389811	0.039382	0.0408659	0.0419288	0.0414811	0.0409909	0.0401242	0.0383072	0.0362627	0.0348856	0.0340863	0.0338558	0.0343622	0.0346613	0.0348542	0.0347202	0.034326	0.0335759	0.0333115	0.0329568	0.0321096	0.0313396	0.0310174	0.0309951	0.0312073	0.0315014
5	0.0976459	0.0633164	0.0615953	0.0594008	0.0570755	0.0563086	0.0574322	0.0584113	0.0587108	0.059819	0.0615366	0.0628951	0.0638509	0.0642324	0.0649058	0.0652666	0.0645965	0.0634292	0.0621821	0.0607055	0.0599949	0.0602627	0.060702	0.0609005	0.061392	0.0628789	0.0638642	0.0634467	0.0630411	0.0622316	0.0604018	0.0583556	0.0569782	0.0560951	0.0557234	0.0560308	0.0561635	0.056259	0.0560671	0.0557156	0.055094	0.0549557	0.0545929	0.0536496	0.0527743	0.0523231	0.052126	0.0521662	0.0523122
4	0.0827684	0.039124	0.0375301	0.0353612	0.032874	0.0318851	0.0328483	0.03378	0.0339971	0.0350222	0.0367687	0.0383171	0.0396233	0.0403596	0.0413623	0.0420294	0.0416018	0.040573	0.0393537	0.0378141	0.0369925	0.0372289	0.0376142	0.0377306	0.0381204	0.039602	0.0406756	0.0402288	0.0397335	0.0388592	0.0370365	0.0349853	0.0336018	0.032802	0.0325791	0.033102	0.0334201	0.0336236	0.0334867	0.0330924	0.0323457	0.0320859	0.0317319	0.0308832	0.0301094	0.0297836	0.0297634	0.0299833	0.0302832
3	0.0918881	0.062128	0.060397	0.0581902	0.0558554	0.0550842	0.0561986	0.0571696	0.0574726	0.0585957	0.0603302	0.061702	0.062671	0.0630558	0.0637284	0.0640922	0.0634254	0.0622548	0.0609974	0.0595118	0.058799	0.0590683	0.0595084	0.0597071	0.0601945	0.0616842	0.0626777	0.0622594	0.0618543	0.0610516	0.0592298	0.057185	0.0558068	0.0549272	0.0545594	0.0548734	0.0550105	0.055104	0.0549031	0.0545473	0.0539252	0.0537879	0.0534208	0.0524708	0.0515916	0.0511405	0.0509463	0.0509916	0.0511414
2	0.0750047	0.0379222	0.0363245	0.0341414	0.0316415	0.0306498	0.0316057	0.0325321	0.0327508	0.0337869	0.0355473	0.0371072	0.0384325	0.03918	0.0401851	0.0408584	0.0404378	0.0394053	0.0381737	0.0366239	0.0358005	0.036042	0.0364317	0.0365496	0.0369342	0.0384166	0.0394991	0.0390553	0.0385636	0.0376977	0.0358784	0.0338179	0.0324273	0.0316295	0.0314099	0.0319413	0.0322668	0.0324702	0.0323233	0.0319222	0.0311756	0.0309209	0.0305661	0.0297125	0.0289393	0.0286202	0.0286064	0.0288365	0.0291461
1	0.0852912	0.0605302	0.0587976	0.0565716	0.054212	0.053428	0.0545323	0.0555029	0.0558129	0.0569516	0.0587045	0.0600892	0.061081	0.0614827	0.0621611	0.0625338	0.061875	0.0606993	0.0594233	0.0579205	0.0572028	0.0574792	0.0579302	0.0581357	0.0586168	0.0601092	0.0611175	0.0607063	0.0603092	0.0595187	0.0577023	0.0556468	0.0542585	0.0533775	0.0530098	0.0533342	0.0534825	0.0535764	0.0533638	0.0530031	0.0523859	0.0522588	0.0518966	0.0509475	0.0500715	0.0496279	0.0494409	0.0494995	0.0496635
[truncated: 951 more columns]

## Sheet: Sym
sym2
Scale	350	351	352	353	354	355	356	357	358	359	360	361	362	363	364	365	366	367	368	369	370	371	372	373	374	375	376	377	378	379	380	381	382	383	384	385	386	387	388	389	390	391	392	393	394	395	396	397	398
10	0.0962667	0.0749215	0.0733219	0.0715229	0.0697648	0.0693301	0.0703541	0.0711294	0.071307	0.0721742	0.0735007	0.0744968	0.0749735	0.0748897	0.0752561	0.0754727	0.074824	0.0737612	0.0727014	0.071526	0.0710568	0.0713646	0.0717522	0.0719496	0.0724255	0.0736743	0.0743998	0.073994	0.0736864	0.0730374	0.0715215	0.0698962	0.0688522	0.0681428	0.0678799	0.0681281	0.0682202	0.0683911	0.0682907	0.0679813	0.0674386	0.0673288	0.0669774	0.0660771	0.0652955	0.0648508	0.0645461	0.0644006	0.0643781
9	0.0115149	0.109804	0.108983	0.108464	0.109072	0.110569	0.11177	0.112551	0.113394	0.114137	0.11393	0.113235	0.11204	0.11017	0.108112	0.106172	0.104691	0.103651	0.103118	0.103371	0.104056	0.10438	0.104791	0.105475	0.106381	0.107139	0.107407	0.107864	0.108839	0.109957	0.110767	0.111417	0.112029	0.112064	0.111541	0.110695	0.110059	0.109782	0.109909	0.110547	0.111798	0.113151	0.113655	0.113503	0.113148	0.112413	0.111262	0.11008	0.109294
8	0.0350644	0.240967	0.239268	0.238622	0.240038	0.242391	0.244138	0.244933	0.24612	0.247393	0.247231	0.245532	0.242254	0.238393	0.234799	0.231586	0.228993	0.227261	0.226603	0.227188	0.228534	0.22916	0.229854	0.230854	0.232118	0.232563	0.231991	0.232163	0.233091	0.233955	0.234175	0.234477	0.234875	0.234376	0.233163	0.231315	0.229817	0.229136	0.228927	0.229466	0.230833	0.232332	0.232525	0.231663	0.230648	0.22931	0.227353	0.225317	0.223731
7	0.0198409	0.240065	0.238781	0.238631	0.24063	0.243088	0.244471	0.244925	0.246255	0.247551	0.247162	0.244976	0.241146	0.237018	0.232837	0.229028	0.226337	0.224813	0.224436	0.225403	0.22696	0.227423	0.228043	0.229039	0.230103	0.22993	0.228937	0.229318	0.230457	0.231617	0.232379	0.233069	0.233526	0.232994	0.231452	0.228986	0.226968	0.22578	0.22517	0.225649	0.227249	0.228875	0.229072	0.228322	0.227337	0.22602	0.224043	0.221916	0.220194
6	0.0480643	0.25158	0.250229	0.25007	0.252101	0.254589	0.256077	0.256604	0.257905	0.259167	0.258788	0.256583	0.252663	0.24843	0.244222	0.240404	0.237663	0.236093	0.235703	0.236646	0.238212	0.238716	0.2394	0.240431	0.24151	0.241373	0.240367	0.2407	0.241839	0.242986	0.243638	0.244188	0.244544	0.243916	0.242303	0.239794	0.237722	0.236509	0.235858	0.236289	0.237861	0.239505	0.239688	0.238873	0.237847	0.236513	0.234491	0.232318	0.230563
5	0.0328384	0.225787	0.224692	0.224784	0.227012	0.229483	0.23075	0.231146	0.232413	0.233519	0.232966	0.230683	0.226796	0.222672	0.218503	0.214754	0.212219	0.210878	0.210625	0.211694	0.213294	0.213756	0.214382	0.215346	0.216268	0.215909	0.214815	0.215213	0.21641	0.217694	0.218658	0.219528	0.220075	0.219604	0.218099	0.215619	0.213577	0.212351	0.211682	0.212141	0.213767	0.215399	0.215619	0.214971	0.21413	0.212931	0.211021	0.208934	0.207231
4	0.0615198	0.235743	0.234554	0.234581	0.236774	0.239265	0.240637	0.24112	0.242403	0.243526	0.243007	0.240722	0.236782	0.232585	0.228374	0.224578	0.221964	0.220554	0.220272	0.221312	0.222892	0.223355	0.223995	0.224967	0.225926	0.225624	0.224538	0.224915	0.226098	0.227345	0.228221	0.22901	0.22951	0.228985	0.227423	0.224888	0.222785	0.22153	0.22086	0.221318	0.222928	0.224548	0.224746	0.224045	0.223147	0.2219	0.219941	0.217798	0.21605
3	0.0449839	0.210847	0.209861	0.210059	0.212348	0.214774	0.215933	0.216303	0.217558	0.218571	0.217947	0.21564	0.21178	0.207752	0.203677	0.200022	0.197609	0.196389	0.196197	0.197308	0.198901	0.19934	0.199929	0.200833	0.201653	0.201189	0.200058	0.200484	0.201686	0.20299	0.204058	0.205069	0.205705	0.205313	0.203879	0.201435	0.199425	0.198217	0.197571	0.198068	0.199704	0.201292	0.20152	0.20097	0.20024	0.199113	0.197264	0.19523	0.193556
2	0.0717525	0.221724	0.220636	0.220759	0.223016	0.22547	0.226717	0.227142	0.228411	0.229459	0.22888	0.226568	0.222643	0.218531	0.214401	0.210681	0.208173	0.206876	0.206649	0.207731	0.209309	0.209741	0.210335	0.211246	0.212111	0.211712	0.210594	0.211007	0.212202	0.213473	0.214458	0.215394	0.215987	0.215541	0.214043	0.211532	0.209452	0.208205	0.207556	0.208062	0.209694	0.211278	0.211481	0.21087	0.210073	0.208882	0.206971	0.204869	0.203137
1	0.0555329	0.196986	0.196091	0.196376	0.19871	0.201083	0.202116	0.202432	0.203657	0.204587	0.203913	0.201601	0.197789	0.193877	0.189926	0.186379	0.184083	0.182978	0.182847	0.183994	0.185567	0.185964	0.186485	0.187303	0.188026	0.187479	0.186324	0.186771	0.187963	0.189263	0.19041	0.191547	0.192268	0.191959	0.190599	0.188194	0.186211	0.18502	0.184415	0.184961	0.186592	0.188116	0.18834	0.187877	0.187245	0.186174	0.184378	0.182389	0.180733
sym3
Scale	350	351	352	353	354	355	356	357	358	359	360	361	362	363	364	365	366	367	368	369	370	371	372	373	374	375	376	377	378	379	380	381	382	383	384	385	386	387	388	389	390	391	392	393	394	395	396	397	398
10	0.010472	0.0442127	0.0438832	0.0439181	0.044262	0.0446833	0.0448491	0.0447602	0.0446444	0.0445595	0.0443442	0.0440699	0.0434356	0.0426089	0.0421509	0.0419185	0.0417211	0.0415375	0.0414938	0.0416165	0.041863	0.042012	0.0420359	0.0420862	0.0422076	0.0422046	0.0420088	0.0419275	0.0420218	0.0421226	0.0422481	0.042522	0.0428198	0.0429393	0.0430514	0.043013	0.0429573	0.0431345	0.0432876	0.043299	0.0433312	0.043395	0.0433348	0.0431595	0.0430936	0.0429579	0.0426434	0.0422249	0.0418944
9	-0.0100779	0.0289471	0.0287876	0.0287847	0.0291567	0.029793	0.0305023	0.0311388	0.0314162	0.0315335	0.0314618	0.0313302	0.0311612	0.0308613	0.0306758	0.0304951	0.0302489	0.0299964	0.0298765	0.0299155	0.0300825	0.0302801	0.030485	0.030689	0.0310164	0.0313701	0.0314212	0.0312008	0.0309808	0.03065	0.0302026	0.029933	0.0298298	0.0297067	0.029703	0.0297906	0.0299093	0.0301806	0.0305527	0.030751	0.03076	0.0308776	0.0309749	0.0308832	0.0307773	0.0306241	0.0304458	0.0302877	0.030173
8	0.0279298	0.0771792	0.0766654	0.0765755	0.0769254	0.0777032	0.0782928	0.0784139	0.0783079	0.0783334	0.0781693	0.0777925	0.0769481	0.0759776	0.0756337	0.0753909	0.0748378	0.0743787	0.0742867	0.0744146	0.0748702	0.0752864	0.0754497	0.0757268	0.0763085	0.076787	0.0767375	0.076512	0.0764787	0.076271	0.0757723	0.0756491	0.0758887	0.0759399	0.0761694	0.0764429	0.076733	0.0773641	0.0780034	0.0783319	0.0785303	0.078877	0.0790962	0.078953	0.0788019	0.0784582	0.0779165	0.0773636	0.0769802
7	0.0214811	0.170612	0.169262	0.168063	0.167609	0.168467	0.169798	0.170239	0.170802	0.172007	0.17258	0.172427	0.171411	0.170112	0.169158	0.167981	0.166349	0.164968	0.1643	0.164055	0.164427	0.164793	0.165166	0.165851	0.167295	0.16851	0.168695	0.168569	0.168626	0.168186	0.166912	0.165816	0.165307	0.164714	0.16421	0.163823	0.163556	0.163713	0.164041	0.164211	0.164395	0.16493	0.164918	0.164097	0.163077	0.162144	0.16122	0.160426	0.159885
6	0.076018	0.186305	0.184929	0.183861	0.183603	0.184427	0.186007	0.186706	0.187228	0.188251	0.188749	0.188638	0.187591	0.1861	0.184951	0.183628	0.181944	0.180589	0.18001	0.17977	0.180058	0.180351	0.180829	0.181521	0.182813	0.183962	0.184047	0.183775	0.183868	0.183561	0.182299	0.181087	0.180395	0.17952	0.178701	0.177995	0.177371	0.177177	0.177129	0.176994	0.177015	0.177516	0.177386	0.176435	0.175357	0.174449	0.17351	0.172645	0.172043
5	0.0612335	0.217461	0.216006	0.215063	0.215316	0.216556	0.218258	0.218988	0.21978	0.22098	0.221285	0.22076	0.219082	0.216814	0.21477	0.212729	0.21065	0.209118	0.208552	0.208566	0.209149	0.209503	0.210169	0.211113	0.212504	0.213477	0.213371	0.213216	0.213575	0.213638	0.21269	0.211679	0.211051	0.210017	0.208855	0.207679	0.206702	0.206192	0.205834	0.205672	0.206034	0.206866	0.206735	0.205628	0.204391	0.203303	0.20209	0.200936	0.200082
4	0.103369	0.219836	0.218327	0.217355	0.217596	0.218827	0.22059	0.221403	0.222233	0.223422	0.223723	0.223178	0.221434	0.219093	0.216991	0.214901	0.212784	0.211235	0.210651	0.210652	0.211211	0.211557	0.21225	0.2132	0.214576	0.21554	0.215425	0.215278	0.215641	0.2157	0.214748	0.213752	0.213119	0.212058	0.210852	0.209615	0.208585	0.208033	0.207644	0.207494	0.20787	0.208683	0.20852	0.207388	0.206133	0.205021	0.20378	0.202582	0.201682
3	0.0844161	0.229087	0.227601	0.226745	0.227328	0.228861	0.230627	0.231384	0.232342	0.233606	0.233778	0.232905	0.230701	0.227887	0.225265	0.22279	0.220509	0.218896	0.218292	0.218469	0.21929	0.219763	0.220617	0.221749	0.22314	0.223906	0.223647	0.223629	0.22419	0.224528	0.223842	0.223035	0.222503	0.221444	0.220126	0.218692	0.217551	0.216893	0.216347	0.216248	0.216929	0.218013	0.217915	0.216756	0.215504	0.214355	0.212973	0.211649	0.210648
2	0.116808	0.228671	0.227141	0.226213	0.226733	0.228239	0.230011	0.230779	0.231725	0.232985	0.233199	0.23235	0.230155	0.227375	0.224802	0.222352	0.22007	0.218442	0.217795	0.217928	0.218714	0.219168	0.220009	0.221115	0.222487	0.223265	0.223025	0.223022	0.223567	0.223865	0.223133	0.222298	0.221746	0.220683	0.219362	0.217923	0.216775	0.216111	0.215571	0.215502	0.216184	0.217233	0.217105	0.215932	0.214679	0.213521	0.212131	0.210803	0.209795
1	0.100375	0.230532	0.229035	0.228218	0.229043	0.230798	0.232543	0.233259	0.234311	0.235625	0.235742	0.234619	0.232037	0.228897	0.225935	0.223189	0.220803	0.219149	0.218481	0.218768	0.219787	0.220355	0.221309	0.222537	0.223894	0.224484	0.224112	0.224217	0.224921	0.225448	0.224989	0.224389	0.22398	0.222982	0.221624	0.220056	0.21885	0.218142	0.217519	0.217531	0.218471	0.219733	0.219681	0.218539	0.217342	0.216177	0.214675	0.213246	0.212164
sym4
Scale	350	351	352	353	354	355	356	357	358	359	360	361	362	363	364	365	366	367	368	369	370	371	372	373	374	375	376	377	378	379	380	381	382	383	384	385	386	387	388	389	390	391	392	393	394	395	396	397	398
10	0.0761129	-0.0211092	-0.0216974	-0.0229251	-0.0246628	-0.0256243	-0.0253416	-0.0248531	-0.0247472	-0.0242225	-0.0231759	-0.0220318	-0.0206685	-0.0195683	-0.0185935	-0.0179542	-0.017958	-0.0183465	-0.0189912	-0.0199437	-0.0206003	-0.0205771	-0.0204151	-0.0203969	-0.0202703	-0.0193614	-0.0184718	-0.0185512	-0.0187249	-0.0190348	-0.0198718	-0.0210204	-0.0218404	-0.0222214	-0.0222966	-0.0218299	-0.0214816	-0.021402	-0.0215211	-0.0217248	-0.0221025	-0.022217	-0.0222754	-0.0225126	-0.0227931	-0.0228158	-0.0225721	-0.0221333	-0.0216635
9	0.0706564	-0.0175184	-0.0175244	-0.0178484	-0.0184824	-0.0190313	-0.0193161	-0.0194887	-0.0194996	-0.0193884	-0.0191708	-0.0188974	-0.0184957	-0.0180929	-0.017964	-0.0179907	-0.0180306	-0.0180313	-0.0180958	-0.0182627	-0.018493	-0.0186769	-0.0187891	-0.0188775	-0.0189682	-0.018907	-0.0186554	-0.0183741	-0.0180989	-0.0177684	-0.017494	-0.0174345	-0.0174422	-0.0174324	-0.0175662	-0.0176942	-0.0178192	-0.0181	-0.0183484	-0.0183692	-0.0182172	-0.0181252	-0.0180784	-0.0179738	-0.0179683	-0.0179625	-0.0178979	-0.0177958	-0.0176725
8	0.0282454	-0.0263282	-0.0265601	-0.027263	-0.0282144	-0.0289743	-0.0290712	-0.0288274	-0.0285265	-0.0281261	-0.0276082	-0.0269231	-0.0259888	-0.0251824	-0.0248531	-0.0248246	-0.0248348	-0.0249263	-0.0252085	-0.0256565	-0.0262886	-0.0267892	-0.0270464	-0.0273221	-0.027463	-0.0272351	-0.0268579	-0.0267412	-0.0268544	-0.0270267	-0.0271064	-0.0272969	-0.027608	-0.027798	-0.0280676	-0.0283021	-0.0285653	-0.0290293	-0.0292817	-0.0293601	-0.0296003	-0.0300055	-0.0303232	-0.0304641	-0.0307147	-0.0308424	-0.0306593	-0.030432	-0.0302982
7	0.0522433	-0.0970754	-0.0969624	-0.0972809	-0.098231	-0.0999852	-0.100777	-0.100619	-0.101102	-0.101798	-0.101485	-0.100162	-0.0982676	-0.0965685	-0.0951302	-0.0939286	-0.0928706	-0.0921673	-0.0921948	-0.0930108	-0.094425	-0.095493	-0.0961443	-0.0971451	-0.0983989	-0.0986721	-0.0984168	-0.0987646	-0.0993522	-0.0997937	-0.099801	-0.0998579	-0.100295	-0.100607	-0.10074	-0.10077	-0.101121	-0.101917	-0.102572	-0.103177	-0.104302	-0.105747	-0.106649	-0.106762	-0.106665	-0.106356	-0.105632	-0.105031	-0.104752
6	-0.0410422	-0.190167	-0.189674	-0.190126	-0.191842	-0.194237	-0.195768	-0.196	-0.196951	-0.198067	-0.197695	-0.196021	-0.193202	-0.190073	-0.187066	-0.184463	-0.182482	-0.181244	-0.181303	-0.18247	-0.184176	-0.185268	-0.186242	-0.187715	-0.189536	-0.190043	-0.189579	-0.189798	-0.190884	-0.192114	-0.192817	-0.193273	-0.193916	-0.193944	-0.193348	-0.192381	-0.191795	-0.191889	-0.191962	-0.19198	-0.193035	-0.194888	-0.195815	-0.195654	-0.195142	-0.194444	-0.193167	-0.191834	-0.190999
5	-0.0223711	-0.220892	-0.220265	-0.220733	-0.22289	-0.225381	-0.226882	-0.227143	-0.228266	-0.229648	-0.229368	-0.227736	-0.224809	-0.221266	-0.217584	-0.214313	-0.211976	-0.210542	-0.210516	-0.211715	-0.213424	-0.214279	-0.215267	-0.216788	-0.21849	-0.218869	-0.218268	-0.218354	-0.21947	-0.220851	-0.221747	-0.222244	-0.222729	-0.222406	-0.221345	-0.219845	-0.218774	-0.218337	-0.217898	-0.217587	-0.218553	-0.22043	-0.221136	-0.220683	-0.219856	-0.218923	-0.217458	-0.215902	-0.214837
4	-0.11272	-0.24658	-0.245772	-0.246042	-0.248034	-0.250395	-0.252057	-0.252542	-0.253707	-0.255116	-0.254962	-0.253509	-0.250666	-0.247128	-0.243497	-0.240175	-0.237661	-0.236064	-0.23592	-0.236989	-0.238509	-0.23921	-0.240158	-0.24163	-0.243389	-0.243946	-0.243388	-0.243358	-0.24433	-0.245493	-0.24614	-0.246483	-0.246854	-0.246395	-0.245191	-0.243508	-0.242228	-0.241656	-0.241218	-0.240858	-0.241594	-0.243198	-0.243711	-0.243119	-0.242141	-0.241059	-0.239501	-0.237798	-0.236589
3	-0.0913929	-0.245255	-0.244507	-0.244825	-0.246913	-0.24933	-0.250926	-0.251342	-0.25249	-0.253837	-0.253596	-0.252036	-0.249094	-0.245489	-0.24175	-0.238365	-0.235872	-0.234309	-0.234148	-0.235249	-0.236817	-0.237507	-0.238465	-0.239935	-0.241589	-0.241977	-0.24133	-0.241353	-0.242338	-0.243529	-0.244226	-0.244607	-0.24497	-0.244505	-0.243255	-0.241474	-0.240115	-0.239445	-0.238908	-0.238585	-0.239417	-0.24102	-0.241478	-0.240857	-0.239901	-0.238848	-0.237297	-0.235587	-0.234358
2	-0.163665	-0.262768	-0.261865	-0.261962	-0.263784	-0.266031	-0.267709	-0.268238	-0.269337	-0.270664	-0.270553	-0.269184	-0.266401	-0.262958	-0.259465	-0.256206	-0.253658	-0.252011	-0.25175	-0.252716	-0.254115	-0.254671	-0.255527	-0.256883	-0.258546	-0.259079	-0.258488	-0.258428	-0.25924	-0.260156	-0.260532	-0.260703	-0.260935	-0.260395	-0.259119	-0.257292	-0.255841	-0.255134	-0.254681	-0.254404	-0.255066	-0.256412	-0.256712	-0.255991	-0.254947	-0.253808	-0.252227	-0.250463	-0.249168
1	-0.144421	-0.259714	-0.258852	-0.258992	-0.260893	-0.263192	-0.264816	-0.265287	-0.266357	-0.267605	-0.267407	-0.265922	-0.263022	-0.259515	-0.255954	-0.252666	-0.250157	-0.248569	-0.248319	-0.249333	-0.250796	-0.251362	-0.252222	-0.253557	-0.255108	-0.255479	-0.254806	-0.254809	-0.255642	-0.256583	-0.257	-0.257216	-0.257456	-0.25693	-0.255641	-0.25375	-0.252247	-0.251479	-0.250962	-0.250752	-0.251532	-0.252898	-0.25317	-0.25244	-0.251436	-0.250333	-0.248758	-0.246992	-0.24568
sym5
Scale	350	351	352	353	354	355	356	357	358	359	360	361	362	363	364	365	366	367	368	369	370	371	372	373	374	375	376	377	378	379	380	381	382	383	384	385	386	387	388	389	390	391	392	393	394	395	396	397	398
10	0.096633	0.0712163	0.0696126	0.0677683	0.065917	0.0654065	0.066422	0.0672123	0.0673889	0.06827	0.0696487	0.070714	0.0712878	0.0713047	0.0717553	0.0720347	0.0714199	0.0703641	0.0692873	0.0680656	0.0675458	0.0678385	0.0682183	0.0683952	0.0688544	0.070121	0.0708772	0.0704603	0.0701168	0.0694208	0.0678531	0.0661671	0.0650726	0.0643478	0.0640889	0.0643652	0.064477	0.0646488	0.0645408	0.0642098	0.0636204	0.0634678	0.0630986	0.0621926	0.0614054	0.0609763	0.0607115	0.0606128	0.0606278
9	-0.0351621	0.000505721	0.000536073	0.000492956	0.000662166	0.00103051	0.00150529	0.00204618	0.00245777	0.00270109	0.00273284	0.00273723	0.00288968	0.00296526	0.00277966	0.00248662	0.00229873	0.00216165	0.00205992	0.00207911	0.00209964	0.00210535	0.00222468	0.00238126	0.00261902	0.00289503	0.00306221	0.00308348	0.0030388	0.00297713	0.00289961	0.0027895	0.00266698	0.00257249	0.00242121	0.00229555	0.00222171	0.00215096	0.00226379	0.00245095	0.00258813	0.00273968	0.00283502	0.00284028	0.002747	0.00264157	0.00259799	0.00259613	0.00260148
8	-0.138534	0.0226364	0.0225198	0.0224949	0.0228426	0.0234206	0.02375	0.0239703	0.0241449	0.0244208	0.0245068	0.024352	0.0241153	0.0238915	0.0238632	0.0238399	0.0236956	0.023465	0.0232695	0.0232622	0.0235546	0.0238452	0.0240337	0.0242359	0.0244714	0.0246435	0.024599	0.024345	0.0240213	0.0235225	0.0229093	0.0224716	0.0222399	0.0221309	0.0222644	0.0225552	0.0228988	0.0233445	0.0237288	0.0239326	0.0239543	0.0241035	0.024199	0.0240626	0.0239451	0.0238266	0.0236902	0.0236497	0.02362
7	-0.180179	-0.0170019	-0.0168672	-0.0167679	-0.0163858	-0.0162323	-0.0168301	-0.0174135	-0.017394	-0.0169903	-0.0168388	-0.0168325	-0.0166791	-0.0165107	-0.016627	-0.0168447	-0.0168743	-0.0168446	-0.0168174	-0.0166153	-0.0162915	-0.0164049	-0.0166908	-0.0169048	-0.0173014	-0.0177522	-0.0178966	-0.0179692	-0.018244	-0.0185461	-0.0186785	-0.0188247	-0.0190337	-0.0191081	-0.0190397	-0.0189228	-0.0187205	-0.0186847	-0.0187646	-0.018662	-0.0184203	-0.0182041	-0.0182221	-0.0183482	-0.0184967	-0.0185887	-0.0185599	-0.0183677	-0.0182995
6	-0.197831	-0.0555287	-0.0547957	-0.0536363	-0.052056	-0.0512198	-0.0519682	-0.0528442	-0.0530111	-0.0530854	-0.0536808	-0.0546099	-0.0552641	-0.0558693	-0.0568512	-0.0573283	-0.05705	-0.0565933	-0.056085	-0.0552714	-0.0542394	-0.0537728	-0.0535799	-0.0534632	-0.0543102	-0.0556448	-0.0562351	-0.0560654	-0.0557582	-0.0551109	-0.0544359	-0.0542098	-0.0541896	-0.0541521	-0.0541157	-0.0539759	-0.0536524	-0.0536792	-0.0543094	-0.0543446	-0.0533437	-0.0521757	-0.0516866	-0.0515738	-0.0513005	-0.0509102	-0.050758	-0.050438	-0.050186
5	-0.213786	-0.0802726	-0.0793366	-0.0780164	-0.0762254	-0.0751089	-0.076006	-0.0771302	-0.0772673	-0.0776279	-0.0787371	-0.0802866	-0.0815251	-0.0826823	-0.0844094	-0.0851526	-0.0847281	-0.0841436	-0.0836415	-0.082674	-0.0815708	-0.0810315	-0.0806728	-0.0803847	-0.0812924	-0.0830543	-0.0837853	-0.0830648	-0.0822114	-0.0807905	-0.0792576	-0.078369	-0.0778885	-0.0775896	-0.0777538	-0.0780581	-0.0780947	-0.0785896	-0.0796269	-0.0795616	-0.0780817	-0.0768361	-0.0764239	-0.0762476	-0.0757598	-0.0751884	-0.0750104	-0.0747611	-0.0745573
4	-0.195887	-0.0525792	-0.0516635	-0.0501137	-0.0478439	-0.0461772	-0.0466482	-0.0475274	-0.0473771	-0.0475636	-0.0488007	-0.0507199	-0.052567	-0.0543886	-0.0567302	-0.0580076	-0.0579782	-0.0575942	-0.0569649	-0.0557036	-0.0542795	-0.0534957	-0.052881	-0.0522284	-0.0526924	-0.0542583	-0.0550129	-0.0542306	-0.0531063	-0.0513706	-0.0496018	-0.0485009	-0.0478138	-0.0475171	-0.0478533	-0.0484018	-0.0485719	-0.0490099	-0.05003	-0.0500323	-0.0484073	-0.0467804	-0.0461255	-0.0458902	-0.0454369	-0.0449814	-0.0450624	-0.0451181	-0.0451079
3	-0.201238	-0.0622437	-0.0612583	-0.0597431	-0.0576207	-0.056131	-0.0566691	-0.0574609	-0.0572911	-0.0575287	-0.0587111	-0.0605198	-0.0622416	-0.0638836	-0.0660101	-0.0671501	-0.0670408	-0.0666075	-0.0660156	-0.0648358	-0.0635389	-0.062826	-0.0622375	-0.0616221	-0.0621118	-0.0636358	-0.0643329	-0.0635532	-0.0624994	-0.0608624	-0.0591072	-0.0579477	-0.0572414	-0.0569099	-0.0571847	-0.0576875	-0.0578095	-0.0581769	-0.0590926	-0.0590396	-0.057505	-0.0560452	-0.055435	-0.0551272	-0.0546102	-0.0541504	-0.0542063	-0.0542394	-0.0542259
2	-0.166815	-0.0247205	-0.0237798	-0.0221669	-0.0197063	-0.0178484	-0.0181034	-0.0188192	-0.0184741	-0.0184495	-0.0195662	-0.0214738	-0.0235455	-0.0256089	-0.0281353	-0.0297658	-0.0300935	-0.0299265	-0.0293228	-0.0279859	-0.02652	-0.0257555	-0.0250561	-0.0241942	-0.0242803	-0.0255768	-0.0263267	-0.0256068	-0.0244585	-0.0227541	-0.0209535	-0.0196891	-0.0188598	-0.0185556	-0.0189661	-0.0197026	-0.0199999	-0.0203589	-0.0212247	-0.0212788	-0.0198208	-0.0182382	-0.0175655	-0.0172954	-0.016917	-0.0166497	-0.0169454	-0.01726	-0.0174423
1	-0.168495	-0.034983	-0.0339767	-0.0323821	-0.0300264	-0.0283215	-0.0286843	-0.0294092	-0.0291125	-0.0291372	-0.030175	-0.0319405	-0.0338464	-0.0356781	-0.0379292	-0.0393786	-0.0396037	-0.0393734	-0.0387921	-0.0375162	-0.0361475	-0.0354559	-0.034827	-0.0340427	-0.0341779	-0.0354539	-0.03617	-0.0354746	-0.034419	-0.0328354	-0.0310681	-0.0297468	-0.0288745	-0.0284915	-0.0287782	-0.0294132	-0.0296378	-0.0299132	-0.0306638	-0.0306681	-0.0293247	-0.0279192	-0.0272927	-0.0269511	-0.0264952	-0.0261969	-0.0264367	-0.0266898	-0.0268385
sym6
Scale	350	351	352	353	354	355	356	357	358	359	360	361	362	363	364	365	366	367	368	369	370	371	372	373	374	375	376	377	378	379	380	381	382	383	384	385	386	387	388	389	390	391	392	393	394	395	396	397	398
10	0.0417667	-0.0418959	-0.0419793	-0.0426057	-0.0437376	-0.0445746	-0.0446181	-0.0443937	-0.0443459	-0.0440752	-0.043395	-0.0426146	-0.0415054	-0.0403799	-0.0394917	-0.0389076	-0.0387207	-0.0387619	-0.0390386	-0.0396179	-0.0401259	-0.0402068	-0.0401587	-0.0402146	-0.0402777	-0.0398533	-0.0392989	-0.0393275	-0.03952	-0.0397912	-0.0403498	-0.0411408	-0.0417621	-0.0420318	-0.0420971	-0.0417681	-0.041502	-0.041532	-0.0416966	-0.0418505	-0.042131	-0.0422898	-0.0423073	-0.0423229	-0.0424066	-0.0423039	-0.0419446	-0.041418	-0.0409441
9	0.0632383	-0.0140105	-0.0140417	-0.014308	-0.0149038	-0.0154798	-0.0158982	-0.0162784	-0.0164439	-0.0164144	-0.0162314	-0.0159957	-0.015714	-0.0154214	-0.01528	-0.0152358	-0.0152321	-0.0151978	-0.01521	-0.0153388	-0.0155169	-0.0156714	-0.0158219	-0.0159506	-0.0160957	-0.0161276	-0.0159596	-0.0157066	-0.0154237	-0.0150761	-0.0147742	-0.0146568	-0.014592	-0.014526	-0.014578	-0.0146471	-0.0147339	-0.0149531	-0.0152089	-0.0152843	-0.0151688	-0.0151035	-0.0150846	-0.0150029	-0.0149753	-0.0149445	-0.014891	-0.01482	-0.0147261
8	0.0569798	-0.00123324	-0.00160817	-0.00233182	-0.00314799	-0.0036313	-0.00356233	-0.00337672	-0.00309825	-0.00271186	-0.00234953	-0.00190946	-0.00137487	-0.00108992	-0.00125704	-0.00158941	-0.00185759	-0.00211478	-0.00240722	-0.00272945	-0.00320144	-0.00360721	-0.003786	-0.00392432	-0.00388891	-0.00362104	-0.00329451	-0.00303664	-0.00282173	-0.00257524	-0.00232033	-0.00219812	-0.00216817	-0.00222438	-0.00255708	-0.00298105	-0.00340851	-0.0039619	-0.00427899	-0.00433293	-0.00433603	-0.0044852	-0.00470474	-0.0048514	-0.00509748	-0.00529553	-0.0053275	-0.00536201	-0.00538205
7	0.09105	0.00268885	0.00227718	0.00168485	0.00089826	0.000282083	0.000435671	0.00077336	0.000883014	0.000776781	0.000873618	0.00121568	0.00148029	0.00145145	0.00127211	0.00120386	0.00120068	0.0011011	0.000817472	0.000401379	-0.000222557	-0.000593323	-0.000639637	-0.00075023	-0.00075956	-0.000577617	-0.000418547	-0.000294044	-7.83671e-05	0.00032975	0.000817663	0.00117526	0.00132397	0.00127623	0.000921589	0.000360608	-0.000287556	-0.00097487	-0.00145158	-0.00174303	-0.00205453	-0.00258814	-0.00304791	-0.00326482	-0.00341082	-0.003484	-0.00349715	-0.00367004	-0.00382742
6	0.0330575	-0.0324336	-0.032725	-0.0336747	-0.0350077	-0.0365361	-0.0371298	-0.0368497	-0.0368381	-0.036959	-0.0364676	-0.0353791	-0.0341159	-0.0330494	-0.0321878	-0.0316043	-0.0311867	-0.0310601	-0.031614	-0.0325563	-0.0337812	-0.0347135	-0.0351526	-0.0357577	-0.0363836	-0.0363609	-0.0360898	-0.0362436	-0.0367857	-0.0373807	-0.037569	-0.0376305	-0.0380469	-0.0383962	-0.0386163	-0.0388821	-0.0392913	-0.0399316	-0.0402673	-0.040456	-0.0412612	-0.0426301	-0.0436105	-0.0439546	-0.0442092	-0.0443819	-0.0441438	-0.0439849	-0.0440743
5	0.0554452	-0.1304	-0.130203	-0.131106	-0.133246	-0.135703	-0.136785	-0.136522	-0.137337	-0.138595	-0.138126	-0.13641	-0.133941	-0.130925	-0.127658	-0.125106	-0.12352	-0.122594	-0.123043	-0.124356	-0.126116	-0.127224	-0.128119	-0.129587	-0.131222	-0.131602	-0.13129	-0.131591	-0.133049	-0.134963	-0.136357	-0.136996	-0.137708	-0.137701	-0.137065	-0.136393	-0.136062	-0.136073	-0.13575	-0.135338	-0.136518	-0.138949	-0.140214	-0.140142	-0.139615	-0.139091	-0.138068	-0.137184	-0.136737
4	-0.014647	-0.184778	-0.184395	-0.185205	-0.187476	-0.189938	-0.191433	-0.191772	-0.193034	-0.194613	-0.194326	-0.192771	-0.190109	-0.186519	-0.182627	-0.179374	-0.177149	-0.17577	-0.176053	-0.177291	-0.178925	-0.179961	-0.181146	-0.182962	-0.185028	-0.185819	-0.185584	-0.185656	-0.187132	-0.189116	-0.190591	-0.1913	-0.191962	-0.191614	-0.190564	-0.189446	-0.188741	-0.188529	-0.188067	-0.187271	-0.188076	-0.190414	-0.1916	-0.191389	-0.190518	-0.189605	-0.18823	-0.186902	-0.186076
3	0.00387767	-0.192919	-0.192642	-0.193481	-0.195804	-0.198244	-0.199623	-0.199877	-0.201138	-0.202643	-0.202268	-0.200645	-0.197909	-0.19423	-0.19017	-0.18679	-0.184528	-0.183133	-0.183303	-0.184539	-0.186208	-0.18719	-0.18842	-0.190267	-0.192179	-0.192687	-0.192287	-0.19235	-0.193729	-0.195637	-0.197056	-0.197709	-0.198249	-0.197808	-0.196655	-0.195346	-0.194508	-0.194143	-0.193507	-0.192707	-0.193579	-0.195824	-0.19684	-0.196515	-0.195637	-0.194742	-0.193371	-0.192002	-0.191118
2	-0.0663553	-0.220171	-0.21981	-0.220488	-0.222637	-0.224955	-0.22643	-0.226771	-0.227996	-0.229524	-0.229349	-0.227988	-0.225423	-0.221913	-0.218125	-0.214805	-0.212378	-0.210824	-0.210842	-0.211979	-0.213503	-0.214315	-0.215444	-0.217215	-0.219206	-0.219875	-0.21948	-0.219375	-0.220487	-0.222003	-0.223022	-0.223492	-0.223936	-0.223457	-0.222309	-0.220918	-0.219977	-0.219629	-0.219147	-0.218371	-0.218954	-0.220827	-0.221625	-0.221205	-0.220259	-0.219254	-0.217822	-0.216331	-0.215332
1	-0.0515374	-0.217621	-0.217347	-0.218072	-0.220286	-0.222634	-0.224018	-0.224243	-0.225374	-0.22674	-0.22645	-0.224985	-0.22232	-0.218809	-0.215023	-0.211719	-0.209373	-0.20791	-0.207897	-0.209073	-0.210665	-0.211464	-0.212582	-0.214294	-0.216067	-0.216439	-0.21588	-0.215828	-0.216874	-0.218302	-0.219263	-0.219724	-0.220118	-0.21966	-0.21852	-0.21704	-0.21604	-0.215623	-0.215047	-0.214373	-0.215085	-0.216899	-0.217587	-0.21712	-0.216246	-0.215325	-0.213946	-0.212464	-0.211455
sym7
Scale	350	351	352	353	354	355	356	357	358	359	360	361	362	363	364	365	366	367	368	369	370	371	372	373	374	375	376	377	378	379	380	381	382	383	384	385	386	387	388	389	390	391	392	393	394	395	396	397	398
10	-0.100752	-0.0231066	-0.0217443	-0.019741	-0.0173282	-0.0163061	-0.0171064	-0.0179317	-0.0180924	-0.0189738	-0.0205455	-0.0220515	-0.023459	-0.0243069	-0.025312	-0.0259766	-0.0256402	-0.0247465	-0.0236307	-0.0221948	-0.0213946	-0.0215967	-0.0219438	-0.022066	-0.0224361	-0.023886	-0.0250264	-0.0247383	-0.0244443	-0.0238687	-0.0224057	-0.0206286	-0.0194385	-0.0187858	-0.0186182	-0.0191642	-0.0195151	-0.019698	-0.019578	-0.0192529	-0.0186647	-0.0185264	-0.0183101	-0.0176555	-0.0170305	-0.0167875	-0.016815	-0.0170706	-0.01743
9	-0.0339591	0.0121266	0.0121106	0.0124	0.0128001	0.0129989	0.0129575	0.0128093	0.0125981	0.0123671	0.0121819	0.0119809	0.011583	0.0112288	0.0112505	0.011463	0.01163	0.0117263	0.0118326	0.0119382	0.0120811	0.0122076	0.0122258	0.012197	0.0121242	0.0119124	0.0116087	0.0113523	0.0111197	0.0108519	0.0106719	0.0106934	0.0107518	0.0107868	0.0109742	0.0111354	0.011259	0.0115069	0.0116313	0.0115213	0.0112685	0.0110403	0.0109054	0.0108016	0.0108355	0.0108895	0.0108825	0.0108114	0.0107071
8	0.033546	-0.0207445	-0.0201331	-0.019228	-0.0185346	-0.018414	-0.0187031	-0.0190644	-0.0195716	-0.0203038	-0.0208238	-0.0212045	-0.0215693	-0.0216764	-0.0214614	-0.021017	-0.0204899	-0.0199598	-0.0194853	-0.0191309	-0.0188405	-0.0185835	-0.0184679	-0.0184318	-0.0186723	-0.0191412	-0.0195059	-0.0196	-0.0195168	-0.0192578	-0.0189367	-0.0186938	-0.0185172	-0.0183206	-0.018048	-0.0178135	-0.0176443	-0.0174368	-0.0174516	-0.0176049	-0.0176224	-0.0175334	-0.017326	-0.0170227	-0.0165779	-0.0161465	-0.0159438	-0.0158231	-0.0157058
7	0.0107392	-0.0236963	-0.022956	-0.0218757	-0.0208664	-0.0204134	-0.0202896	-0.020077	-0.0203301	-0.0209385	-0.0213827	-0.0217705	-0.0220183	-0.0219212	-0.02146	-0.0210038	-0.0206374	-0.0201909	-0.0196721	-0.0192345	-0.0187242	-0.018211	-0.0178971	-0.0177285	-0.017913	-0.0181769	-0.0183806	-0.0186343	-0.0188245	-0.0190581	-0.0193852	-0.0196483	-0.0197988	-0.0198058	-0.0194502	-0.0188448	-0.0182286	-0.0175387	-0.0171555	-0.0170847	-0.0170071	-0.0166025	-0.0160403	-0.0155421	-0.0150221	-0.0146076	-0.0143898	-0.0141308	-0.0138739
6	0.117081	-0.0103427	-0.0100665	-0.00927772	-0.00854291	-0.00802448	-0.00727623	-0.00654806	-0.0065314	-0.00699915	-0.0073143	-0.0075941	-0.00792959	-0.00804164	-0.00777043	-0.00756409	-0.0075574	-0.0073607	-0.00677444	-0.00625163	-0.00588461	-0.00538255	-0.00504493	-0.0048352	-0.00455091	-0.00420131	-0.00411187	-0.00421304	-0.00412862	-0.00409116	-0.00421517	-0.00414472	-0.00387899	-0.00368897	-0.00347713	-0.00317215	-0.00285182	-0.00228255	-0.0017919	-0.00167913	-0.00164289	-0.00124443	-0.00060951	-2.17764e-05	0.000462195	0.000717092	0.000730134	0.000648768	0.000694494
5	0.0916147	0.0737809	0.0732286	0.0733451	0.0739289	0.0750884	0.0764172	0.076907	0.0772699	0.0781305	0.078626	0.0786235	0.0780949	0.0775645	0.077489	0.0769558	0.0759435	0.0752719	0.0757047	0.0761914	0.0765917	0.0769933	0.0770386	0.0774884	0.0791391	0.0808214	0.0812962	0.0811544	0.0816212	0.0818146	0.0816483	0.0818298	0.0825718	0.0829729	0.0831681	0.0834302	0.0836083	0.0843992	0.0854428	0.085452	0.0851472	0.0858259	0.0866662	0.0870389	0.0868864	0.0864352	0.0858534	0.0853072	0.0851041
4	0.1749	0.146955	0.146098	0.145729	0.145927	0.146597	0.148065	0.149062	0.149916	0.151358	0.152271	0.152835	0.152505	0.151613	0.151096	0.149935	0.148265	0.147041	0.14708	0.147065	0.146991	0.147043	0.147233	0.148013	0.150285	0.152695	0.153435	0.152951	0.153323	0.153438	0.153284	0.153429	0.153927	0.153728	0.153454	0.15332	0.153052	0.153532	0.154458	0.153897	0.152842	0.153104	0.153637	0.153701	0.152894	0.151834	0.150867	0.149963	0.149378
3	0.151897	0.188669	0.187861	0.187614	0.188076	0.188897	0.190323	0.191204	0.192206	0.19377	0.194448	0.194777	0.194175	0.1927	0.191447	0.189827	0.187886	0.186509	0.186556	0.186714	0.186901	0.187004	0.187382	0.188423	0.190763	0.192937	0.193465	0.192901	0.193343	0.193684	0.193571	0.193541	0.193812	0.193269	0.192674	0.192225	0.191713	0.1919	0.192446	0.191652	0.190768	0.191275	0.191735	0.191515	0.190472	0.189308	0.188226	0.187215	0.186512
2	0.205846	0.198398	0.197585	0.197163	0.197298	0.197802	0.199147	0.199997	0.200861	0.202267	0.203008	0.203576	0.20327	0.20215	0.201282	0.19991	0.198052	0.196701	0.196595	0.196609	0.196638	0.196566	0.196835	0.197703	0.199823	0.20183	0.202246	0.201534	0.201631	0.201532	0.200983	0.200662	0.200676	0.200054	0.199504	0.199029	0.198496	0.198652	0.199199	0.198447	0.197394	0.19753	0.1977	0.197335	0.196284	0.195159	0.194196	0.193238	0.192541
1	0.19007	0.220541	0.219773	0.219487	0.219868	0.220617	0.222009	0.222745	0.223617	0.224935	0.225392	0.225619	0.22495	0.223411	0.222045	0.220367	0.2184	0.217018	0.21691	0.217107	0.217394	0.217429	0.21785	0.218845	0.220821	0.22243	0.222575	0.221904	0.222063	0.222081	0.221509	0.221054	0.220902	0.220141	0.219398	0.218662	0.217981	0.21794	0.218164	0.217388	0.216656	0.217043	0.217155	0.216589	0.215461	0.214354	0.213356	0.21231	0.211536
sym8
Scale	350	351	352	353	354	355	356	357	358	359	360	361	362	363	364	365	366	367	368	369	370	371	372	373	374	375	376	377	378	379	380	381	382	383	384	385	386	387	388	389	390	391	392	393	394	395	396	397	398
10	0.0047309	-0.055638	-0.0553493	-0.0555058	-0.0561379	-0.0568447	-0.0571148	-0.057083	-0.0570782	-0.0570072	-0.056622	-0.0561413	-0.0552655	-0.0541679	-0.0533789	-0.052856	-0.0525335	-0.052314	-0.0523052	-0.0525867	-0.0529701	-0.0531279	-0.0531661	-0.0532807	-0.0534883	-0.0534476	-0.0531784	-0.0531874	-0.0534078	-0.0536637	-0.0540148	-0.054517	-0.0549695	-0.0551521	-0.0552123	-0.0550051	-0.0548206	-0.0549394	-0.0551346	-0.0552495	-0.0554594	-0.0556618	-0.0556582	-0.0555119	-0.0554469	-0.0552541	-0.0548202	-0.0542483	-0.0537961
9	0.0526204	-0.0131102	-0.0131444	-0.0133471	-0.0138829	-0.0144617	-0.0149569	-0.015451	-0.01571	-0.0157403	-0.0155823	-0.0153717	-0.0151635	-0.0149231	-0.0147416	-0.0146201	-0.014561	-0.0144858	-0.0144565	-0.014559	-0.0147069	-0.0148437	-0.0150202	-0.0151816	-0.0153671	-0.0154695	-0.0153763	-0.0151745	-0.0149334	-0.0146294	-0.0143493	-0.0142126	-0.0141189	-0.0140225	-0.0140086	-0.0140235	-0.0140732	-0.0142358	-0.0144759	-0.0145859	-0.0145276	-0.0145162	-0.0145306	-0.0144687	-0.0144263	-0.0143728	-0.0143106	-0.0142444	-0.0141655
8	0.0683557	0.0030236	0.00261344	0.00188547	0.00106406	0.000593126	0.000683646	0.000829863	0.00105096	0.00137849	0.00169139	0.00207785	0.00251879	0.00268392	0.00241789	0.00204195	0.00175362	0.0014824	0.00119328	0.000882748	0.00042409	4.47117e-05	-0.000112747	-0.000237869	-0.000196302	4.9279e-05	0.000344753	0.000636427	0.00095376	0.00134267	0.00171159	0.00192195	0.00204715	0.00203665	0.00169095	0.00121759	0.00073039	0.00012602	-0.000249416	-0.000341525	-0.000319373	-0.00043318	-0.00064182	-0.000784804	-0.00100532	-0.0011809	-0.00123822	-0.00131897	-0.00135515
7	0.099954	0.0116156	0.0112546	0.0108409	0.0102721	0.00995032	0.0103129	0.0107333	0.0109179	0.0107867	0.0107063	0.0107599	0.0106929	0.0103494	0.00989229	0.00967463	0.00958816	0.00945638	0.00926373	0.00902469	0.00862417	0.00846874	0.00859123	0.00866663	0.00882788	0.00901928	0.00912903	0.00932409	0.00969173	0.0102883	0.0108728	0.0112741	0.0115062	0.0114955	0.0111118	0.0105114	0.00987333	0.00926068	0.00881576	0.00856816	0.00844953	0.00817924	0.00790264	0.00774661	0.0076478	0.0076031	0.00751806	0.0072612	0.00708189
6	0.0577091	0.0241458	0.0235942	0.0225443	0.0213302	0.0205733	0.0205725	0.020918	0.021382	0.0217168	0.0220281	0.0224229	0.0226319	0.0225774	0.0223534	0.0221122	0.0218651	0.021515	0.0209283	0.0202812	0.019476	0.0189129	0.0188181	0.0188008	0.0190446	0.0194039	0.0196791	0.0198798	0.019895	0.0198502	0.0199612	0.0201224	0.0200594	0.0198473	0.0194042	0.018749	0.0181225	0.0175257	0.0172915	0.0172726	0.0169966	0.0162252	0.0155015	0.0150616	0.0146289	0.0141895	0.0139712	0.0136435	0.0132458
5	0.0824745	-0.0372456	-0.0372803	-0.0383644	-0.0403722	-0.042479	-0.0429639	-0.0421727	-0.0422829	-0.0428751	-0.0422078	-0.0407018	-0.0391675	-0.0374612	-0.035442	-0.0341409	-0.0335608	-0.033308	-0.0340132	-0.0352248	-0.0367272	-0.0376372	-0.0379548	-0.0385833	-0.03923	-0.03908	-0.0387427	-0.0391016	-0.0402579	-0.0418126	-0.04286	-0.0432094	-0.0438205	-0.0440821	-0.043845	-0.0437361	-0.0437577	-0.0437613	-0.043438	-0.0432722	-0.0444292	-0.0464739	-0.0475838	-0.0476612	-0.0475753	-0.047642	-0.0472933	-0.0471213	-0.0472587
4	0.0299469	-0.114252	-0.113923	-0.115026	-0.117507	-0.120195	-0.121608	-0.121842	-0.122991	-0.124354	-0.123641	-0.121673	-0.119031	-0.115511	-0.11154	-0.108612	-0.106917	-0.105963	-0.106757	-0.108177	-0.109879	-0.111149	-0.112268	-0.113915	-0.115749	-0.116488	-0.116486	-0.116943	-0.118954	-0.121629	-0.123694	-0.124588	-0.125453	-0.125231	-0.124155	-0.12329	-0.122726	-0.122382	-0.121705	-0.120906	-0.122138	-0.125074	-0.126693	-0.126715	-0.125976	-0.12533	-0.124199	-0.123218	-0.122691
3	0.0505503	-0.143311	-0.143123	-0.144188	-0.146552	-0.148997	-0.150251	-0.150504	-0.151806	-0.153248	-0.152539	-0.150609	-0.147884	-0.144062	-0.139687	-0.13642	-0.134493	-0.133384	-0.133968	-0.135307	-0.137008	-0.13819	-0.13949	-0.141377	-0.143236	-0.143768	-0.143614	-0.143926	-0.145778	-0.14837	-0.150374	-0.151152	-0.151756	-0.15123	-0.149956	-0.148827	-0.148094	-0.147603	-0.146717	-0.145743	-0.146932	-0.14975	-0.151161	-0.150974	-0.150067	-0.149274	-0.148023	-0.146912	-0.146216
2	-0.00855053	-0.178331	-0.178138	-0.179077	-0.181303	-0.183598	-0.184948	-0.185291	-0.186622	-0.188227	-0.187892	-0.18637	-0.183833	-0.180143	-0.176041	-0.172715	-0.170428	-0.169019	-0.169351	-0.170558	-0.172092	-0.17307	-0.174327	-0.176272	-0.178378	-0.179167	-0.178998	-0.178995	-0.180468	-0.182532	-0.184035	-0.184647	-0.185177	-0.184594	-0.18337	-0.182193	-0.181443	-0.18114	-0.180533	-0.179495	-0.180217	-0.182562	-0.183723	-0.183445	-0.182454	-0.18146	-0.180061	-0.17876	-0.177914
1	0.00499004	-0.180367	-0.180318	-0.181305	-0.18356	-0.185819	-0.187041	-0.187216	-0.188414	-0.189828	-0.18942	-0.187871	-0.185285	-0.181652	-0.177617	-0.174313	-0.17208	-0.170728	-0.170928	-0.172136	-0.173724	-0.174659	-0.17592	-0.177821	-0.179662	-0.180048	-0.179623	-0.179584	-0.180858	-0.182678	-0.183974	-0.184496	-0.184892	-0.184312	-0.183135	-0.181882	-0.181128	-0.180821	-0.180125	-0.179166	-0.179963	-0.182159	-0.183123	-0.182749	-0.181845	-0.18095	-0.17963	-0.178344	-0.177501
[truncated: 951 more columns]

## Sheet: db
db1
Scale	350	351	352	353	354	355	356	357	358	359	360	361	362	363	364	365	366	367	368	369	370	371	372	373	374	375	376	377	378	379	380	381	382	383	384	385	386	387	388	389	390	391	392	393	394	395	396	397	398
10	0.089517	0.00942114	0.00809466	0.00605454	0.00348558	0.00229049	0.00302051	0.00385309	0.00398279	0.00484455	0.00648139	0.00813882	0.00978878	0.0108885	0.0121286	0.0130003	0.0128078	0.0119797	0.0108604	0.00935249	0.00844812	0.00861283	0.00892039	0.00897191	0.0092696	0.0107181	0.0119052	0.0115709	0.0111673	0.0104717	0.00892419	0.00707407	0.00582638	0.00518788	0.00509262	0.00575966	0.00621244	0.00645037	0.00635225	0.00597934	0.00526189	0.00499467	0.00474094	0.00410587	0.00351419	0.00333827	0.00348541	0.00386789	0.00432669
9	0.0981198	0.0634028	0.0617726	0.0597944	0.0577001	0.0570068	0.0580118	0.0588385	0.0590105	0.0599443	0.0614773	0.0627042	0.063492	0.063735	0.0643801	0.064795	0.0642229	0.0631617	0.0620312	0.0606813	0.0600526	0.060333	0.0607242	0.0608832	0.0613184	0.0626576	0.0635069	0.063063	0.0626584	0.06188	0.0601716	0.0583098	0.0570826	0.0562993	0.0560296	0.0563753	0.0565385	0.0567056	0.0565628	0.0561944	0.0555402	0.0553474	0.0549714	0.0540626	0.0532616	0.0528574	0.0526646	0.0526673	0.0527711
8	0.0964124	0.0386757	0.0371138	0.0349874	0.0325128	0.0314995	0.0324141	0.0332862	0.0334427	0.0343964	0.0360909	0.0376155	0.0388964	0.0396177	0.0406262	0.0413129	0.0409101	0.0399165	0.038733	0.0372152	0.0363961	0.0366275	0.0369966	0.0371008	0.037476	0.0389304	0.0399871	0.0395608	0.03911	0.0382988	0.0365442	0.0345554	0.033225	0.0324577	0.0322521	0.0327754	0.0330873	0.0332869	0.0331457	0.0327461	0.0320115	0.0317559	0.0314148	0.0305958	0.0298557	0.0295507	0.029532	0.0297415	0.0300377
7	0.10069	0.0631596	0.0614693	0.0593269	0.0570557	0.0563167	0.0574391	0.0584076	0.0586838	0.0597516	0.0614314	0.0627619	0.0636888	0.0640527	0.0647291	0.0651047	0.0644544	0.0633106	0.0620881	0.0606337	0.0599402	0.0602206	0.0606662	0.0608727	0.0613683	0.0628429	0.0638088	0.0633846	0.0629827	0.0621846	0.0603711	0.0583452	0.0569855	0.0561152	0.0557582	0.0560756	0.0562153	0.0563243	0.0561443	0.0557938	0.0551727	0.0550374	0.054685	0.0537557	0.0528989	0.0524612	0.0522671	0.0523044	0.0524486
6	0.0905476	0.0403388	0.0387531	0.0366006	0.0341363	0.0331691	0.0341624	0.0351158	0.0353304	0.036332	0.038055	0.0395881	0.0408807	0.0416054	0.0425969	0.0432559	0.0428278	0.0418035	0.0405935	0.0390625	0.0382385	0.0384733	0.0388619	0.0389811	0.039382	0.0408659	0.0419288	0.0414811	0.0409909	0.0401242	0.0383072	0.0362627	0.0348856	0.0340863	0.0338558	0.0343622	0.0346613	0.0348542	0.0347202	0.034326	0.0335759	0.0333115	0.0329568	0.0321096	0.0313396	0.0310174	0.0309951	0.0312073	0.0315014
5	0.0976459	0.0633164	0.0615953	0.0594008	0.0570755	0.0563086	0.0574322	0.0584113	0.0587108	0.059819	0.0615366	0.0628951	0.0638509	0.0642324	0.0649058	0.0652666	0.0645965	0.0634292	0.0621821	0.0607055	0.0599949	0.0602627	0.060702	0.0609005	0.061392	0.0628789	0.0638642	0.0634467	0.0630411	0.0622316	0.0604018	0.0583556	0.0569782	0.0560951	0.0557234	0.0560308	0.0561635	0.056259	0.0560671	0.0557156	0.055094	0.0549557	0.0545929	0.0536496	0.0527743	0.0523231	0.052126	0.0521662	0.0523122
4	0.0827684	0.039124	0.0375301	0.0353612	0.032874	0.0318851	0.0328483	0.03378	0.0339971	0.0350222	0.0367687	0.0383171	0.0396233	0.0403596	0.0413623	0.0420294	0.0416018	0.040573	0.0393537	0.0378141	0.0369925	0.0372289	0.0376142	0.0377306	0.0381204	0.039602	0.0406756	0.0402288	0.0397335	0.0388592	0.0370365	0.0349853	0.0336018	0.032802	0.0325791	0.033102	0.0334201	0.0336236	0.0334867	0.0330924	0.0323457	0.0320859	0.0317319	0.0308832	0.0301094	0.0297836	0.0297634	0.0299833	0.0302832
3	0.0918881	0.062128	0.060397	0.0581902	0.0558554	0.0550842	0.0561986	0.0571696	0.0574726	0.0585957	0.0603302	0.061702	0.062671	0.0630558	0.0637284	0.0640922	0.0634254	0.0622548	0.0609974	0.0595118	0.058799	0.0590683	0.0595084	0.0597071	0.0601945	0.0616842	0.0626777	0.0622594	0.0618543	0.0610516	0.0592298	0.057185	0.0558068	0.0549272	0.0545594	0.0548734	0.0550105	0.055104	0.0549031	0.0545473	0.0539252	0.0537879	0.0534208	0.0524708	0.0515916	0.0511405	0.0509463	0.0509916	0.0511414
2	0.0750047	0.0379222	0.0363245	0.0341414	0.0316415	0.0306498	0.0316057	0.0325321	0.0327508	0.0337869	0.0355473	0.0371072	0.0384325	0.03918	0.0401851	0.0408584	0.0404378	0.0394053	0.0381737	0.0366239	0.0358005	0.036042	0.0364317	0.0365496	0.0369342	0.0384166	0.0394991	0.0390553	0.0385636	0.0376977	0.0358784	0.0338179	0.0324273	0.0316295	0.0314099	0.0319413	0.0322668	0.0324702	0.0323233	0.0319222	0.0311756	0.0309209	0.0305661	0.0297125	0.0289393	0.0286202	0.0286064	0.0288365	0.0291461
1	0.0852912	0.0605302	0.0587976	0.0565716	0.054212	0.053428	0.0545323	0.0555029	0.0558129	0.0569516	0.0587045	0.0600892	0.061081	0.0614827	0.0621611	0.0625338	0.061875	0.0606993	0.0594233	0.0579205	0.0572028	0.0574792	0.0579302	0.0581357	0.0586168	0.0601092	0.0611175	0.0607063	0.0603092	0.0595187	0.0577023	0.0556468	0.0542585	0.0533775	0.0530098	0.0533342	0.0534825	0.0535764	0.0533638	0.0530031	0.0523859	0.0522588	0.0518966	0.0509475	0.0500715	0.0496279	0.0494409	0.0494995	0.0496635
db2
Scale	350	351	352	353	354	355	356	357	358	359	360	361	362	363	364	365	366	367	368	369	370	371	372	373	374	375	376	377	378	379	380	381	382	383	384	385	386	387	388	389	390	391	392	393	394	395	396	397	398
10	-0.0962667	-0.0749215	-0.0733219	-0.0715229	-0.0697648	-0.0693301	-0.0703541	-0.0711294	-0.071307	-0.0721742	-0.0735007	-0.0744968	-0.0749735	-0.0748897	-0.0752561	-0.0754727	-0.074824	-0.0737612	-0.0727014	-0.071526	-0.0710568	-0.0713646	-0.0717522	-0.0719496	-0.0724255	-0.0736743	-0.0743998	-0.073994	-0.0736864	-0.0730374	-0.0715215	-0.0698962	-0.0688522	-0.0681428	-0.0678799	-0.0681281	-0.0682202	-0.0683911	-0.0682907	-0.0679813	-0.0674386	-0.0673288	-0.0669774	-0.0660771	-0.0652955	-0.0648508	-0.0645461	-0.0644006	-0.0643781
9	-0.0115149	-0.109804	-0.108983	-0.108464	-0.109072	-0.110569	-0.11177	-0.112551	-0.113394	-0.114137	-0.11393	-0.113235	-0.11204	-0.11017	-0.108112	-0.106172	-0.104691	-0.103651	-0.103118	-0.103371	-0.104056	-0.10438	-0.104791	-0.105475	-0.106381	-0.107139	-0.107407	-0.107864	-0.108839	-0.109957	-0.110767	-0.111417	-0.112029	-0.112064	-0.111541	-0.110695	-0.110059	-0.109782	-0.109909	-0.110547	-0.111798	-0.113151	-0.113655	-0.113503	-0.113148	-0.112413	-0.111262	-0.11008	-0.109294
8	-0.0350644	-0.240967	-0.239268	-0.238622	-0.240038	-0.242391	-0.244138	-0.244933	-0.24612	-0.247393	-0.247231	-0.245532	-0.242254	-0.238393	-0.234799	-0.231586	-0.228993	-0.227261	-0.226603	-0.227188	-0.228534	-0.22916	-0.229854	-0.230854	-0.232118	-0.232563	-0.231991	-0.232163	-0.233091	-0.233955	-0.234175	-0.234477	-0.234875	-0.234376	-0.233163	-0.231315	-0.229817	-0.229136	-0.228927	-0.229466	-0.230833	-0.232332	-0.232525	-0.231663	-0.230648	-0.22931	-0.227353	-0.225317	-0.223731
7	-0.0198409	-0.240065	-0.238781	-0.238631	-0.24063	-0.243088	-0.244471	-0.244925	-0.246255	-0.247551	-0.247162	-0.244976	-0.241146	-0.237018	-0.232837	-0.229028	-0.226337	-0.224813	-0.224436	-0.225403	-0.22696	-0.227423	-0.228043	-0.229039	-0.230103	-0.22993	-0.228937	-0.229318	-0.230457	-0.231617	-0.232379	-0.233069	-0.233526	-0.232994	-0.231452	-0.228986	-0.226968	-0.22578	-0.22517	-0.225649	-0.227249	-0.228875	-0.229072	-0.228322	-0.227337	-0.22602	-0.224043	-0.221916	-0.220194
6	-0.0480643	-0.25158	-0.250229	-0.25007	-0.252101	-0.254589	-0.256077	-0.256604	-0.257905	-0.259167	-0.258788	-0.256583	-0.252663	-0.24843	-0.244222	-0.240404	-0.237663	-0.236093	-0.235703	-0.236646	-0.238212	-0.238716	-0.2394	-0.240431	-0.24151	-0.241373	-0.240367	-0.2407	-0.241839	-0.242986	-0.243638	-0.244188	-0.244544	-0.243916	-0.242303	-0.239794	-0.237722	-0.236509	-0.235858	-0.236289	-0.237861	-0.239505	-0.239688	-0.238873	-0.237847	-0.236513	-0.234491	-0.232318	-0.230563
5	-0.0328384	-0.225787	-0.224692	-0.224784	-0.227012	-0.229483	-0.23075	-0.231146	-0.232413	-0.233519	-0.232966	-0.230683	-0.226796	-0.222672	-0.218503	-0.214754	-0.212219	-0.210878	-0.210625	-0.211694	-0.213294	-0.213756	-0.214382	-0.215346	-0.216268	-0.215909	-0.214815	-0.215213	-0.21641	-0.217694	-0.218658	-0.219528	-0.220075	-0.219604	-0.218099	-0.215619	-0.213577	-0.212351	-0.211682	-0.212141	-0.213767	-0.215399	-0.215619	-0.214971	-0.21413	-0.212931	-0.211021	-0.208934	-0.207231
4	-0.0615198	-0.235743	-0.234554	-0.234581	-0.236774	-0.239265	-0.240637	-0.24112	-0.242403	-0.243526	-0.243007	-0.240722	-0.236782	-0.232585	-0.228374	-0.224578	-0.221964	-0.220554	-0.220272	-0.221312	-0.222892	-0.223355	-0.223995	-0.224967	-0.225926	-0.225624	-0.224538	-0.224915	-0.226098	-0.227345	-0.228221	-0.22901	-0.22951	-0.228985	-0.227423	-0.224888	-0.222785	-0.22153	-0.22086	-0.221318	-0.222928	-0.224548	-0.224746	-0.224045	-0.223147	-0.2219	-0.219941	-0.217798	-0.21605
3	-0.0449839	-0.210847	-0.209861	-0.210059	-0.212348	-0.214774	-0.215933	-0.216303	-0.217558	-0.218571	-0.217947	-0.21564	-0.21178	-0.207752	-0.203677	-0.200022	-0.197609	-0.196389	-0.196197	-0.197308	-0.198901	-0.19934	-0.199929	-0.200833	-0.201653	-0.201189	-0.200058	-0.200484	-0.201686	-0.20299	-0.204058	-0.205069	-0.205705	-0.205313	-0.203879	-0.201435	-0.199425	-0.198217	-0.197571	-0.198068	-0.199704	-0.201292	-0.20152	-0.20097	-0.20024	-0.199113	-0.197264	-0.19523	-0.193556
2	-0.0717525	-0.221724	-0.220636	-0.220759	-0.223016	-0.22547	-0.226717	-0.227142	-0.228411	-0.229459	-0.22888	-0.226568	-0.222643	-0.218531	-0.214401	-0.210681	-0.208173	-0.206876	-0.206649	-0.207731	-0.209309	-0.209741	-0.210335	-0.211246	-0.212111	-0.211712	-0.210594	-0.211007	-0.212202	-0.213473	-0.214458	-0.215394	-0.215987	-0.215541	-0.214043	-0.211532	-0.209452	-0.208205	-0.207556	-0.208062	-0.209694	-0.211278	-0.211481	-0.21087	-0.210073	-0.208882	-0.206971	-0.204869	-0.203137
1	-0.0555329	-0.196986	-0.196091	-0.196376	-0.19871	-0.201083	-0.202116	-0.202432	-0.203657	-0.204587	-0.203913	-0.201601	-0.197789	-0.193877	-0.189926	-0.186379	-0.184083	-0.182978	-0.182847	-0.183994	-0.185567	-0.185964	-0.186485	-0.187303	-0.188026	-0.187479	-0.186324	-0.186771	-0.187963	-0.189263	-0.19041	-0.191547	-0.192268	-0.191959	-0.190599	-0.188194	-0.186211	-0.18502	-0.184415	-0.184961	-0.186592	-0.188116	-0.18834	-0.187877	-0.187245	-0.186174	-0.184378	-0.182389	-0.180733
db3
Scale	350	351	352	353	354	355	356	357	358	359	360	361	362	363	364	365	366	367	368	369	370	371	372	373	374	375	376	377	378	379	380	381	382	383	384	385	386	387	388	389	390	391	392	393	394	395	396	397	398
10	-0.010472	-0.0442127	-0.0438832	-0.0439181	-0.044262	-0.0446833	-0.0448491	-0.0447602	-0.0446444	-0.0445595	-0.0443442	-0.0440699	-0.0434356	-0.0426089	-0.0421509	-0.0419185	-0.0417211	-0.0415375	-0.0414938	-0.0416165	-0.041863	-0.042012	-0.0420359	-0.0420862	-0.0422076	-0.0422046	-0.0420088	-0.0419275	-0.0420218	-0.0421226	-0.0422481	-0.042522	-0.0428198	-0.0429393	-0.0430514	-0.043013	-0.0429573	-0.0431345	-0.0432876	-0.043299	-0.0433312	-0.043395	-0.0433348	-0.0431595	-0.0430936	-0.0429579	-0.0426434	-0.0422249	-0.0418944
9	0.0100779	-0.0289471	-0.0287876	-0.0287847	-0.0291567	-0.029793	-0.0305023	-0.0311388	-0.0314162	-0.0315335	-0.0314618	-0.0313302	-0.0311612	-0.0308613	-0.0306758	-0.0304951	-0.0302489	-0.0299964	-0.0298765	-0.0299155	-0.0300825	-0.0302801	-0.030485	-0.030689	-0.0310164	-0.0313701	-0.0314212	-0.0312008	-0.0309808	-0.03065	-0.0302026	-0.029933	-0.0298298	-0.0297067	-0.029703	-0.0297906	-0.0299093	-0.0301806	-0.0305527	-0.030751	-0.03076	-0.0308776	-0.0309749	-0.0308832	-0.0307773	-0.0306241	-0.0304458	-0.0302877	-0.030173
8	-0.0279298	-0.0771792	-0.0766654	-0.0765755	-0.0769254	-0.0777032	-0.0782928	-0.0784139	-0.0783079	-0.0783334	-0.0781693	-0.0777925	-0.0769481	-0.0759776	-0.0756337	-0.0753909	-0.0748378	-0.0743787	-0.0742867	-0.0744146	-0.0748702	-0.0752864	-0.0754497	-0.0757268	-0.0763085	-0.076787	-0.0767375	-0.076512	-0.0764787	-0.076271	-0.0757723	-0.0756491	-0.0758887	-0.0759399	-0.0761694	-0.0764429	-0.076733	-0.0773641	-0.0780034	-0.0783319	-0.0785303	-0.078877	-0.0790962	-0.078953	-0.0788019	-0.0784582	-0.0779165	-0.0773636	-0.0769802
7	-0.0214811	-0.170612	-0.169262	-0.168063	-0.167609	-0.168467	-0.169798	-0.170239	-0.170802	-0.172007	-0.17258	-0.172427	-0.171411	-0.170112	-0.169158	-0.167981	-0.166349	-0.164968	-0.1643	-0.164055	-0.164427	-0.164793	-0.165166	-0.165851	-0.167295	-0.16851	-0.168695	-0.168569	-0.168626	-0.168186	-0.166912	-0.165816	-0.165307	-0.164714	-0.16421	-0.163823	-0.163556	-0.163713	-0.164041	-0.164211	-0.164395	-0.16493	-0.164918	-0.164097	-0.163077	-0.162144	-0.16122	-0.160426	-0.159885
6	-0.076018	-0.186305	-0.184929	-0.183861	-0.183603	-0.184427	-0.186007	-0.186706	-0.187228	-0.188251	-0.188749	-0.188638	-0.187591	-0.1861	-0.184951	-0.183628	-0.181944	-0.180589	-0.18001	-0.17977	-0.180058	-0.180351	-0.180829	-0.181521	-0.182813	-0.183962	-0.184047	-0.183775	-0.183868	-0.183561	-0.182299	-0.181087	-0.180395	-0.17952	-0.178701	-0.177995	-0.177371	-0.177177	-0.177129	-0.176994	-0.177015	-0.177516	-0.177386	-0.176435	-0.175357	-0.174449	-0.17351	-0.172645	-0.172043
5	-0.0612335	-0.217461	-0.216006	-0.215063	-0.215316	-0.216556	-0.218258	-0.218988	-0.21978	-0.22098	-0.221285	-0.22076	-0.219082	-0.216814	-0.21477	-0.212729	-0.21065	-0.209118	-0.208552	-0.208566	-0.209149	-0.209503	-0.210169	-0.211113	-0.212504	-0.213477	-0.213371	-0.213216	-0.213575	-0.213638	-0.21269	-0.211679	-0.211051	-0.210017	-0.208855	-0.207679	-0.206702	-0.206192	-0.205834	-0.205672	-0.206034	-0.206866	-0.206735	-0.205628	-0.204391	-0.203303	-0.20209	-0.200936	-0.200082
4	-0.103369	-0.219836	-0.218327	-0.217355	-0.217596	-0.218827	-0.22059	-0.221403	-0.222233	-0.223422	-0.223723	-0.223178	-0.221434	-0.219093	-0.216991	-0.214901	-0.212784	-0.211235	-0.210651	-0.210652	-0.211211	-0.211557	-0.21225	-0.2132	-0.214576	-0.21554	-0.215425	-0.215278	-0.215641	-0.2157	-0.214748	-0.213752	-0.213119	-0.212058	-0.210852	-0.209615	-0.208585	-0.208033	-0.207644	-0.207494	-0.20787	-0.208683	-0.20852	-0.207388	-0.206133	-0.205021	-0.20378	-0.202582	-0.201682
3	-0.0844161	-0.229087	-0.227601	-0.226745	-0.227328	-0.228861	-0.230627	-0.231384	-0.232342	-0.233606	-0.233778	-0.232905	-0.230701	-0.227887	-0.225265	-0.22279	-0.220509	-0.218896	-0.218292	-0.218469	-0.21929	-0.219763	-0.220617	-0.221749	-0.22314	-0.223906	-0.223647	-0.223629	-0.22419	-0.224528	-0.223842	-0.223035	-0.222503	-0.221444	-0.220126	-0.218692	-0.217551	-0.216893	-0.216347	-0.216248	-0.216929	-0.218013	-0.217915	-0.216756	-0.215504	-0.214355	-0.212973	-0.211649	-0.210648
2	-0.116808	-0.228671	-0.227141	-0.226213	-0.226733	-0.228239	-0.230011	-0.230779	-0.231725	-0.232985	-0.233199	-0.23235	-0.230155	-0.227375	-0.224802	-0.222352	-0.22007	-0.218442	-0.217795	-0.217928	-0.218714	-0.219168	-0.220009	-0.221115	-0.222487	-0.223265	-0.223025	-0.223022	-0.223567	-0.223865	-0.223133	-0.222298	-0.221746	-0.220683	-0.219362	-0.217923	-0.216775	-0.216111	-0.215571	-0.215502	-0.216184	-0.217233	-0.217105	-0.215932	-0.214679	-0.213521	-0.212131	-0.210803	-0.209795
1	-0.100375	-0.230532	-0.229035	-0.228218	-0.229043	-0.230798	-0.232543	-0.233259	-0.234311	-0.235625	-0.235742	-0.234619	-0.232037	-0.228897	-0.225935	-0.223189	-0.220803	-0.219149	-0.218481	-0.218768	-0.219787	-0.220355	-0.221309	-0.222537	-0.223894	-0.224484	-0.224112	-0.224217	-0.224921	-0.225448	-0.224989	-0.224389	-0.22398	-0.222982	-0.221624	-0.220056	-0.21885	-0.218142	-0.217519	-0.217531	-0.218471	-0.219733	-0.219681	-0.218539	-0.217342	-0.216177	-0.214675	-0.213246	-0.212164
db4
Scale	350	351	352	353	354	355	356	357	358	359	360	361	362	363	364	365	366	367	368	369	370	371	372	373	374	375	376	377	378	379	380	381	382	383	384	385	386	387	388	389	390	391	392	393	394	395	396	397	398
10	0.0806644	-0.00552988	-0.00661968	-0.0084443	-0.0108105	-0.01194	-0.0112806	-0.0104494	-0.0102856	-0.00950726	-0.00801921	-0.00643877	-0.00472981	-0.00351168	-0.00226874	-0.00140531	-0.00149981	-0.00219493	-0.00320325	-0.0045852	-0.00545635	-0.00533075	-0.00504828	-0.00499653	-0.00472633	-0.00336368	-0.0021949	-0.00246727	-0.00283906	-0.00345557	-0.00482965	-0.00652392	-0.00768517	-0.00824758	-0.00831423	-0.00764708	-0.00717239	-0.00694803	-0.00701398	-0.00733138	-0.00798477	-0.00822729	-0.00841371	-0.00892079	-0.00941345	-0.00952191	-0.00930005	-0.00884554	-0.00833024
9	0.0112744	-0.0142311	-0.0142349	-0.0145269	-0.0150208	-0.0154096	-0.0156791	-0.0158837	-0.0158541	-0.0156568	-0.0154366	-0.0152127	-0.0148698	-0.0145406	-0.0145033	-0.0146344	-0.0147579	-0.0148038	-0.0148658	-0.0149757	-0.0151157	-0.0152749	-0.0153826	-0.0154241	-0.0154561	-0.015362	-0.0151004	-0.0148138	-0.0145289	-0.0141939	-0.0139246	-0.0138564	-0.013843	-0.0138269	-0.0139526	-0.0140632	-0.0141506	-0.014391	-0.0145941	-0.0145462	-0.0142941	-0.0140876	-0.0139889	-0.0138906	-0.0139146	-0.013964	-0.0139578	-0.0138921	-0.0138003
8	-0.038682	0.0237388	0.0229752	0.021931	0.0210432	0.0209092	0.0214437	0.02188	0.0222809	0.0229704	0.0235734	0.0240858	0.0245715	0.0246022	0.024288	0.0238837	0.0234026	0.0228004	0.0222166	0.0217379	0.0213848	0.0212251	0.0212414	0.0212757	0.0215483	0.0221036	0.0225084	0.0225733	0.022628	0.0226551	0.0224707	0.0221776	0.0220102	0.0218403	0.0215255	0.021254	0.0209673	0.0206066	0.0203724	0.0202843	0.0201906	0.0201222	0.0198686	0.0194295	0.0189631	0.0186613	0.0185312	0.0184659	0.0184646
7	-0.0256146	0.0584505	0.0578839	0.0574203	0.0574103	0.057979	0.0584008	0.058512	0.0592918	0.0599228	0.0596895	0.0588742	0.0575555	0.0558387	0.0537175	0.0521411	0.0512658	0.0506456	0.0502784	0.0505325	0.050998	0.0512467	0.0517053	0.052331	0.0528868	0.0527612	0.052586	0.0531923	0.054089	0.0553208	0.0565066	0.0573426	0.0578896	0.0579569	0.0573367	0.056279	0.0554845	0.0547873	0.0541441	0.0541864	0.0550776	0.0557867	0.0558041	0.0554774	0.0551153	0.0547202	0.0540996	0.0534339	0.0529559
6	-0.0920983	0.0644481	0.0643866	0.0646486	0.0659018	0.0671801	0.0671726	0.0668347	0.0677349	0.0685383	0.068027	0.0665891	0.0644739	0.0620403	0.05921	0.0570656	0.0560705	0.0555558	0.0553676	0.0560909	0.0572561	0.0577802	0.0585101	0.0595019	0.0599463	0.0592579	0.0586956	0.0592982	0.0603317	0.061768	0.0632447	0.0642635	0.0647869	0.0647515	0.0641311	0.0631064	0.0625179	0.0620012	0.0612382	0.0613096	0.0626936	0.0640858	0.0643976	0.0641483	0.0638767	0.0634802	0.0626781	0.0619268	0.0613156
5	-0.0761098	0.00136699	0.00175117	0.00242265	0.00387466	0.00492015	0.00454688	0.00414905	0.00473653	0.00501219	0.00438921	0.00304176	0.00122966	-0.000626375	-0.0027599	-0.00426564	-0.00464794	-0.00464728	-0.00466104	-0.00387739	-0.00273642	-0.00218738	-0.00153689	-0.000804017	-0.000899796	-0.00199217	-0.00265675	-0.00208523	-0.00118278	0.000197722	0.0018509	0.00314783	0.00384983	0.00411855	0.00391061	0.00328524	0.00302945	0.00275445	0.00214525	0.00234633	0.00368394	0.0048984	0.00532014	0.00547512	0.00571972	0.00573645	0.00526789	0.00485142	0.00451704
4	-0.115787	-0.015056	-0.0145663	-0.0137917	-0.0122746	-0.0112231	-0.0116786	-0.0121442	-0.0116634	-0.0114788	-0.0120844	-0.013389	-0.0150695	-0.0166818	-0.0185412	-0.0198387	-0.020074	-0.0199739	-0.0199531	-0.0191464	-0.017979	-0.0174066	-0.0168324	-0.0162011	-0.0163918	-0.0175274	-0.0182019	-0.0176604	-0.0168232	-0.015507	-0.0138633	-0.0125353	-0.0117737	-0.0113767	-0.0114147	-0.0118613	-0.0119672	-0.0120964	-0.0125728	-0.0123159	-0.0110327	-0.00987177	-0.00938897	-0.00910348	-0.00871231	-0.00858172	-0.00895924	-0.00926163	-0.00947624
3	-0.100422	-0.0695685	-0.0689664	-0.0682462	-0.067107	-0.0665452	-0.0672974	-0.0677522	-0.067472	-0.0675222	-0.0679489	-0.0688646	-0.0698903	-0.070649	-0.0716111	-0.0721825	-0.0719184	-0.0715349	-0.0715059	-0.0708947	-0.07007	-0.0696587	-0.0693596	-0.0691121	-0.0696026	-0.0706944	-0.0711819	-0.0706906	-0.0701045	-0.0690741	-0.0674801	-0.0660528	-0.0651722	-0.0644948	-0.06417	-0.0642042	-0.064002	-0.0638986	-0.0640647	-0.0636723	-0.0626847	-0.0619707	-0.0615277	-0.0609637	-0.0602769	-0.0599362	-0.0600346	-0.0600552	-0.0600448
2	-0.12548	-0.0780221	-0.0773994	-0.0766204	-0.0754459	-0.0748994	-0.0756757	-0.0761242	-0.0758503	-0.0759121	-0.0763286	-0.077203	-0.0781434	-0.078798	-0.0796534	-0.0801372	-0.0798152	-0.0793872	-0.0792961	-0.0786528	-0.0778459	-0.0774459	-0.0772027	-0.0770167	-0.0775092	-0.0785522	-0.0790078	-0.0785344	-0.0779611	-0.0769362	-0.075301	-0.0738025	-0.0728422	-0.0720924	-0.0717065	-0.071683	-0.0714549	-0.0713195	-0.0714105	-0.0710063	-0.0700866	-0.0694273	-0.06896	-0.0683201	-0.0675767	-0.0672056	-0.0672685	-0.0672647	-0.0672326
1	-0.115638	-0.118593	-0.117891	-0.11716	-0.116343	-0.11624	-0.117238	-0.117681	-0.117594	-0.117834	-0.118098	-0.118576	-0.118848	-0.118725	-0.118804	-0.118664	-0.117931	-0.117274	-0.117119	-0.116644	-0.116172	-0.115953	-0.116003	-0.116177	-0.116864	-0.117784	-0.118044	-0.117652	-0.117301	-0.116531	-0.114968	-0.113448	-0.112424	-0.111477	-0.110825	-0.110492	-0.110086	-0.10982	-0.109659	-0.109225	-0.108661	-0.108416	-0.107992	-0.107142	-0.10621	-0.105676	-0.105477	-0.105243	-0.105036
db5
Scale	350	351	352	353	354	355	356	357	358	359	360	361	362	363	364	365	366	367	368	369	370	371	372	373	374	375	376	377	378	379	380	381	382	383	384	385	386	387	388	389	390	391	392	393	394	395	396	397	398
10	0.0892502	0.0162986	0.0148663	0.0127686	0.0101476	0.00892321	0.00968021	0.0104999	0.01058	0.0114433	0.0131404	0.0148261	0.0164235	0.0174674	0.018754	0.0196962	0.0195082	0.0186488	0.0175021	0.0159405	0.0150151	0.0152	0.0155099	0.0155355	0.0158174	0.0172585	0.0183959	0.0179738	0.0174791	0.0166567	0.0149581	0.0130037	0.0116944	0.0110134	0.0109301	0.0116211	0.012077	0.0123465	0.0122421	0.0118099	0.0109855	0.0106301	0.0103015	0.00958164	0.0089439	0.00875467	0.00889293	0.00926002	0.00969354
9	0.00172676	-0.0154846	-0.0154263	-0.0156633	-0.0160415	-0.0162852	-0.0163806	-0.0163445	-0.0161614	-0.0159083	-0.0156981	-0.0155075	-0.015137	-0.0147469	-0.0146839	-0.0148414	-0.0149978	-0.0150626	-0.0151228	-0.0151921	-0.0152753	-0.0153801	-0.0154225	-0.0154083	-0.0153781	-0.0152117	-0.0149146	-0.0146762	-0.0145013	-0.0143275	-0.0142287	-0.0142905	-0.0143803	-0.0144253	-0.0145616	-0.0146335	-0.0146494	-0.0147998	-0.0148755	-0.0147281	-0.0144465	-0.0141907	-0.0140202	-0.0138812	-0.0139048	-0.0139738	-0.0139655	-0.0138707	-0.0137612
8	-0.059324	0.0277451	0.0270653	0.0264003	0.0260457	0.0261932	0.0266452	0.0269386	0.0272758	0.0279341	0.0284369	0.0287829	0.0289733	0.0288989	0.0287655	0.0284859	0.0280513	0.0275776	0.0272152	0.0269841	0.0268509	0.0267264	0.0265969	0.0265299	0.0268009	0.0272251	0.0273701	0.0271792	0.0268784	0.0264101	0.0259254	0.0257012	0.0256381	0.0255713	0.0255269	0.0254779	0.0254087	0.0254111	0.0255829	0.0256713	0.0254629	0.0252422	0.0249847	0.0245986	0.0241611	0.0237928	0.0236202	0.023493	0.0233691
7	-0.0463418	0.0820683	0.0809583	0.0796625	0.0786932	0.078978	0.0794818	0.0794416	0.080118	0.0811857	0.081543	0.0813689	0.0807967	0.0798914	0.0786904	0.0776386	0.076601	0.0755888	0.0749093	0.074658	0.0745981	0.0745114	0.0744831	0.0747908	0.0757754	0.0764558	0.0767273	0.0772039	0.0775992	0.0778821	0.0779796	0.0780658	0.0782833	0.0782677	0.0777675	0.0770386	0.0764648	0.0760345	0.0759656	0.0761842	0.0765051	0.0765317	0.0762054	0.0755798	0.0747725	0.0740289	0.0734387	0.0728652	0.0724505
6	-0.0950174	0.16128	0.160422	0.159502	0.159191	0.160358	0.161003	0.160536	0.161271	0.162708	0.162762	0.161844	0.160289	0.158267	0.156143	0.154536	0.153103	0.151779	0.151218	0.151361	0.152089	0.152576	0.153043	0.154097	0.155766	0.156535	0.156636	0.157107	0.157913	0.158636	0.158631	0.15825	0.158267	0.158031	0.157404	0.15672	0.156324	0.156187	0.15612	0.156213	0.157024	0.158074	0.158208	0.157393	0.156409	0.15556	0.154603	0.153818	0.153279
5	-0.0850439	0.199323	0.198836	0.198888	0.200035	0.201618	0.202474	0.202475	0.203582	0.204902	0.204429	0.202991	0.200516	0.19706	0.193338	0.190458	0.188612	0.187445	0.187278	0.188004	0.189403	0.190182	0.191337	0.193039	0.194536	0.194656	0.194202	0.194428	0.195666	0.19731	0.198279	0.198432	0.198374	0.197572	0.196414	0.195136	0.194271	0.193686	0.192768	0.192233	0.193457	0.195479	0.19599	0.195173	0.194081	0.193174	0.191947	0.190862	0.190034
4	-0.102692	0.184571	0.184261	0.184605	0.186119	0.187821	0.188725	0.18884	0.189925	0.191053	0.190478	0.188948	0.186334	0.182854	0.179166	0.17625	0.174426	0.173387	0.173266	0.174066	0.175602	0.176492	0.177775	0.179503	0.180763	0.180577	0.17992	0.180078	0.181244	0.182827	0.183799	0.184028	0.183954	0.183151	0.182084	0.180911	0.180195	0.179762	0.178828	0.178303	0.179601	0.18171	0.18231	0.181614	0.180683	0.179909	0.178744	0.177719	0.176978
3	-0.0954443	0.130679	0.130548	0.130863	0.132308	0.133854	0.134412	0.134393	0.135379	0.136303	0.135788	0.13429	0.13171	0.128544	0.125255	0.122658	0.121171	0.120378	0.120104	0.120787	0.122274	0.123178	0.124462	0.126058	0.126925	0.126388	0.125655	0.125948	0.127043	0.128543	0.129662	0.130202	0.130315	0.129806	0.12904	0.128123	0.127732	0.127529	0.126692	0.126457	0.127945	0.129936	0.130522	0.130054	0.129491	0.128942	0.127904	0.12705	0.126473
2	-0.100167	0.110587	0.110462	0.110773	0.11229	0.113902	0.114398	0.114335	0.115301	0.116214	0.115779	0.114304	0.111736	0.10871	0.105593	0.103108	0.101701	0.100947	0.100629	0.101314	0.102801	0.103715	0.104958	0.106469	0.107253	0.106699	0.105986	0.106342	0.107429	0.108911	0.110093	0.110788	0.111058	0.11073	0.110087	0.109264	0.108983	0.10887	0.108135	0.108042	0.109555	0.11148	0.112083	0.111741	0.111347	0.110878	0.109864	0.109037	0.108512
1	-0.0978219	0.0522467	0.0522153	0.0524761	0.0538847	0.0553034	0.055479	0.0553374	0.0562083	0.0570119	0.0567704	0.0554934	0.0532523	0.0507964	0.0482799	0.046279	0.0452632	0.0447232	0.04431	0.044881	0.0462229	0.0470855	0.0481628	0.0493974	0.0498862	0.0492627	0.0486676	0.0491237	0.0501166	0.0515143	0.0528659	0.0538768	0.0544266	0.054477	0.0541916	0.0537101	0.0537331	0.0538349	0.0533572	0.0535408	0.0550103	0.0566649	0.0572732	0.0572354	0.0572312	0.0569899	0.0561468	0.0555327	0.0552016
db6
Scale	350	351	352	353	354	355	356	357	358	359	360	361	362	363	364	365	366	367	368	369	370	371	372	373	374	375	376	377	378	379	380	381	382	383	384	385	386	387	388	389	390	391	392	393	394	395	396	397	398
10	0.0917942	0.0336442	0.0322281	0.0303704	0.0281396	0.027121	0.027754	0.0283359	0.0283191	0.0290598	0.0305239	0.0318934	0.0329975	0.0335972	0.0345757	0.0353248	0.0350648	0.0342373	0.0332255	0.0318865	0.0311539	0.0313478	0.0315984	0.0316006	0.031837	0.0330308	0.0339089	0.0334948	0.033068	0.0323238	0.0307896	0.0290968	0.0279907	0.0273743	0.0272996	0.027857	0.0282025	0.0284619	0.0283509	0.0279265	0.0271667	0.0268237	0.0264553	0.0257056	0.0250743	0.0248367	0.0248454	0.0250314	0.0252872
9	-0.0090981	-0.0108361	-0.0107252	-0.010866	-0.0110366	-0.0110379	-0.0108815	-0.0105471	-0.0102028	-0.00994155	-0.00981479	-0.00972913	-0.00943494	-0.00911713	-0.00912054	-0.00933343	-0.00952131	-0.00962173	-0.00969214	-0.00970286	-0.00969544	-0.00970327	-0.00963082	-0.0095247	-0.0094113	-0.00918704	-0.00889529	-0.00872284	-0.00865766	-0.00863543	-0.00869234	-0.008868	-0.00905043	-0.00916461	-0.00932189	-0.00938004	-0.00934649	-0.00939634	-0.0093422	-0.00911881	-0.00882804	-0.00853475	-0.00831144	-0.00816228	-0.0081857	-0.00826718	-0.00827832	-0.00819638	-0.00810244
8	-0.0651312	0.0162696	0.0160145	0.016068	0.0164664	0.0168767	0.0169869	0.0169754	0.0171758	0.0175739	0.0177389	0.0176771	0.0173699	0.0170924	0.0170305	0.0168742	0.0166359	0.0165039	0.0165338	0.0167164	0.016979	0.0170244	0.0168982	0.0168636	0.017016	0.0170679	0.0168983	0.0166165	0.0162028	0.0156005	0.0151682	0.0151662	0.0152307	0.0152809	0.0155016	0.015682	0.0158892	0.0162572	0.0166881	0.0169488	0.0169116	0.0168407	0.0167821	0.0166422	0.0164377	0.0161536	0.0159681	0.015814	0.0156073
7	-0.0633283	0.029907	0.0292905	0.0284265	0.0279598	0.0279985	0.0277777	0.0273482	0.0276154	0.028482	0.0290504	0.0293319	0.0294731	0.0295856	0.0295238	0.029189	0.0286795	0.0281185	0.027615	0.0272691	0.0270083	0.0265972	0.026182	0.0260401	0.0264148	0.0268402	0.0270634	0.0271584	0.026961	0.0264787	0.0261073	0.0259737	0.0259254	0.025874	0.0257519	0.0256218	0.0255504	0.0254702	0.0256487	0.0258258	0.0256707	0.025291	0.0248843	0.0244844	0.0239285	0.0233787	0.0231252	0.0229693	0.0227893
6	-0.0760881	0.0392047	0.0391067	0.0387597	0.0385842	0.0389221	0.0387524	0.0379295	0.0374635	0.037863	0.0382347	0.0384891	0.0389024	0.0394544	0.0401024	0.0405536	0.0405179	0.0401366	0.0399347	0.0397798	0.0398172	0.0397646	0.0393445	0.0391549	0.0396162	0.0401684	0.0403218	0.0401671	0.0399517	0.0394688	0.0387036	0.0380103	0.0379181	0.0380833	0.0382752	0.0386038	0.0388398	0.0391307	0.0395846	0.0395631	0.0390617	0.0387895	0.0387158	0.0385433	0.0383648	0.0383123	0.0383143	0.0384363	0.0386758
5	-0.0772096	0.164477	0.163918	0.163752	0.164031	0.164915	0.165723	0.165707	0.166199	0.167254	0.167174	0.166927	0.166418	0.165082	0.16372	0.162664	0.16149	0.160597	0.160879	0.161252	0.161736	0.161874	0.161944	0.162621	0.164258	0.165533	0.165795	0.1656	0.166136	0.166699	0.166476	0.16592	0.165829	0.165239	0.164537	0.16393	0.163175	0.162807	0.162828	0.162267	0.162017	0.162629	0.162781	0.162161	0.161193	0.16048	0.159833	0.159277	0.158845
4	-0.0703426	0.191611	0.191104	0.191297	0.191918	0.192801	0.193997	0.194572	0.1954	0.196374	0.196012	0.195571	0.194645	0.192604	0.190558	0.188929	0.187382	0.186489	0.186997	0.187526	0.188127	0.188424	0.188969	0.190032	0.191661	0.192759	0.192844	0.192509	0.193147	0.193863	0.193663	0.193072	0.19271	0.191624	0.190602	0.18979	0.188911	0.188421	0.188072	0.187217	0.187129	0.188126	0.188377	0.187652	0.18645	0.185579	0.184823	0.184106	0.18347
3	-0.0737636	0.209124	0.208744	0.208969	0.209734	0.21073	0.211787	0.212202	0.213105	0.21401	0.213387	0.2125	0.21087	0.208084	0.205281	0.203112	0.201398	0.200471	0.200777	0.201372	0.202288	0.202787	0.203756	0.205217	0.206672	0.20715	0.206857	0.206634	0.207452	0.208446	0.208474	0.207942	0.207393	0.206123	0.204935	0.203895	0.203037	0.202475	0.201665	0.20079	0.201325	0.202833	0.203128	0.202214	0.200913	0.199983	0.199071	0.198233	0.197486
2	-0.0578324	0.204855	0.204508	0.204679	0.20552	0.206634	0.207635	0.207924	0.208782	0.209658	0.209068	0.208075	0.206221	0.203364	0.200513	0.19824	0.196501	0.195534	0.195631	0.196163	0.197138	0.19768	0.198742	0.200255	0.201574	0.201804	0.201359	0.201204	0.202012	0.202974	0.203013	0.20253	0.201985	0.200799	0.199645	0.198591	0.197859	0.197391	0.196506	0.195722	0.196446	0.198038	0.198327	0.197412	0.196203	0.195321	0.194367	0.193493	0.192777
1	-0.0599804	0.179271	0.179033	0.179146	0.1801	0.181353	0.182151	0.182255	0.183118	0.184013	0.183533	0.182385	0.180186	0.1772	0.174238	0.171842	0.170164	0.169194	0.168949	0.169358	0.170447	0.171122	0.172363	0.173988	0.175083	0.17492	0.174299	0.174312	0.175169	0.176232	0.17653	0.176313	0.175902	0.174936	0.173934	0.172996	0.172571	0.172341	0.171432	0.170874	0.171962	0.173732	0.174105	0.173302	0.172336	0.171584	0.170573	0.169721	0.169129
db7
Scale	350	351	352	353	354	355	356	357	358	359	360	361	362	363	364	365	366	367	368	369	370	371	372	373	374	375	376	377	378	379	380	381	382	383	384	385	386	387	388	389	390	391	392	393	394	395	396	397	398
10	0.068083	0.0515112	0.0507174	0.0500306	0.0494397	0.0493737	0.0496269	0.0496537	0.0495526	0.0497835	0.0501099	0.050352	0.0501859	0.0496526	0.0495232	0.0494842	0.0491472	0.0486597	0.0482427	0.0478877	0.0478682	0.0480465	0.0481267	0.0481811	0.0483763	0.0488171	0.0490384	0.0489618	0.0490589	0.0490683	0.048814	0.0485682	0.0485119	0.0484389	0.048496	0.0486281	0.048696	0.0489199	0.0489892	0.0488933	0.0487888	0.0488456	0.0487264	0.0483534	0.0480769	0.0478387	0.0475148	0.0471697	0.046962
9	-0.018287	0.00636505	0.00646045	0.00650358	0.00675021	0.00716279	0.00768613	0.00834621	0.00876022	0.00888573	0.0087995	0.00866019	0.0086562	0.00863537	0.00846362	0.00823353	0.00806498	0.00792203	0.00783363	0.00789158	0.00801146	0.0081491	0.00837559	0.00857658	0.00877096	0.00897788	0.00909609	0.00907025	0.008952	0.00875897	0.00850381	0.00825868	0.00805446	0.0078843	0.00774172	0.00768883	0.00773178	0.00781605	0.00801036	0.00821097	0.00834631	0.00852589	0.00868795	0.0087473	0.008726	0.00865856	0.00860236	0.00859367	0.00859872
8	-0.052131	-0.00308419	-0.00284793	-0.00224356	-0.00147075	-0.00106024	-0.00128707	-0.00151191	-0.00150396	-0.00148931	-0.00164681	-0.00197114	-0.00245415	-0.00269092	-0.0025807	-0.00248396	-0.00242777	-0.00222027	-0.00187636	-0.00146463	-0.000993275	-0.000781672	-0.000800569	-0.000750512	-0.000745034	-0.000945659	-0.0011994	-0.00142057	-0.00175088	-0.00222329	-0.00252877	-0.00252578	-0.00253556	-0.00249969	-0.00217264	-0.00179933	-0.00136367	-0.000791308	-0.000331942	-5.03158e-05	9.51196e-05	0.000249377	0.000425241	0.000542238	0.000603557	0.000518024	0.000424283	0.000363914	0.000219341
7	-0.0615478	-0.00131129	-0.00133021	-0.0015675	-0.00145871	-0.00138434	-0.00201361	-0.00271886	-0.00286152	-0.00238892	-0.00195157	-0.00170317	-0.00145838	-0.00100435	-0.000546077	-0.000475344	-0.000579359	-0.000715477	-0.000947678	-0.00114094	-0.00119553	-0.001466	-0.00183613	-0.0020306	-0.00209007	-0.0020773	-0.00203238	-0.00211337	-0.00247926	-0.00315382	-0.00367457	-0.00392332	-0.00408471	-0.00407928	-0.00383242	-0.00344384	-0.0030282	-0.00270844	-0.00240103	-0.0022127	-0.00230848	-0.00246277	-0.0025923	-0.00269042	-0.0028599	-0.00307172	-0.00309154	-0.00294766	-0.00291312
6	-0.0398963	-0.0565518	-0.0558298	-0.0552056	-0.0544924	-0.0545286	-0.0552388	-0.0560293	-0.0571266	-0.0576818	-0.0573765	-0.0567122	-0.055664	-0.0541742	-0.0524473	-0.0512388	-0.0504201	-0.0499188	-0.049798	-0.0498523	-0.0497882	-0.049869	-0.0503433	-0.0509638	-0.0517029	-0.052017	-0.0522559	-0.0528624	-0.053512	-0.0542102	-0.0547155	-0.055036	-0.0551413	-0.0548485	-0.0541504	-0.0532272	-0.0524851	-0.0518889	-0.0515507	-0.0517883	-0.0525906	-0.0530322	-0.0528956	-0.0524586	-0.0519208	-0.0513342	-0.0507952	-0.0501059	-0.0493593
5	-0.0480803	-0.0294248	-0.0293864	-0.0291666	-0.0287644	-0.0284635	-0.0283661	-0.0286089	-0.0291271	-0.0291008	-0.0285928	-0.0277854	-0.0264055	-0.0246208	-0.0228156	-0.0217168	-0.0214515	-0.0215218	-0.0213982	-0.0215107	-0.0218552	-0.0222125	-0.0231553	-0.0240573	-0.0239684	-0.0231632	-0.0229104	-0.0234307	-0.0241494	-0.0251146	-0.0259879	-0.0263692	-0.0261027	-0.0256148	-0.0251368	-0.0245531	-0.0242923	-0.0238887	-0.02294	-0.0229201	-0.0243263	-0.0254769	-0.0256359	-0.0252598	-0.0248999	-0.0246144	-0.024289	-0.0239866	-0.0234762
4	-0.0219834	0.00773689	0.00725516	0.00731372	0.00739731	0.00758078	0.00836722	0.00890299	0.00893924	0.00922267	0.00962461	0.0103829	0.0115446	0.0126558	0.0137661	0.0144283	0.0142696	0.0140476	0.014649	0.0147964	0.0142935	0.0139466	0.0132366	0.0125973	0.0132609	0.014752	0.0154307	0.0150641	0.0147073	0.0140363	0.0131859	0.0127925	0.0130888	0.0132451	0.0132336	0.013361	0.0130642	0.0130182	0.0138394	0.0137497	0.0124068	0.0114429	0.0112836	0.0114931	0.011487	0.011426	0.0115861	0.0115456	0.0115679
3	-0.0368142	0.101079	0.100618	0.100798	0.101008	0.101336	0.102268	0.102798	0.103105	0.10351	0.10329	0.103518	0.103892	0.103542	0.103179	0.102876	0.102146	0.101806	0.102711	0.10318	0.103165	0.103011	0.102767	0.102822	0.103913	0.105245	0.105695	0.10532	0.105452	0.105438	0.104819	0.104232	0.104076	0.103444	0.10282	0.102315	0.101392	0.100787	0.100878	0.100275	0.0994509	0.0993404	0.0992714	0.0989325	0.0982045	0.0977359	0.0975957	0.0972434	0.0968011
2	-0.00911206	0.136005	0.135645	0.135804	0.135955	0.136253	0.13715	0.137581	0.137857	0.138152	0.137695	0.137717	0.137761	0.137009	0.136301	0.135711	0.134828	0.134459	0.135249	0.135677	0.135767	0.135624	0.135568	0.135848	0.136875	0.137858	0.138023	0.137595	0.13775	0.137734	0.136987	0.136202	0.135733	0.134829	0.134041	0.133319	0.132303	0.1316	0.131351	0.130583	0.129983	0.130091	0.129931	0.129323	0.128364	0.127787	0.127565	0.127117	0.126553
1	-0.0162797	0.181266	0.181079	0.181295	0.181574	0.182036	0.182868	0.18314	0.183523	0.183812	0.183055	0.182597	0.181863	0.18025	0.178718	0.177487	0.1763	0.175782	0.176303	0.176715	0.17709	0.177115	0.177512	0.178276	0.179213	0.179577	0.179267	0.178854	0.179159	0.179351	0.178639	0.177711	0.176914	0.175703	0.174674	0.173674	0.172675	0.171943	0.171193	0.170289	0.170236	0.170881	0.170723	0.169803	0.168611	0.167903	0.167456	0.166847	0.16617
db8
Scale	350	351	352	353	354	355	356	357	358	359	360	361	362	363	364	365	366	367	368	369	370	371	372	373	374	375	376	377	378	379	380	381	382	383	384	385	386	387	388	389	390	391	392	393	394	395	396	397	398
10	-0.0539518	0.0337904	0.0345384	0.0360365	0.0381605	0.0393282	0.0388613	0.0381093	0.0379861	0.0373842	0.036064	0.0345273	0.0326702	0.031167	0.0297473	0.028712	0.0285412	0.0289685	0.0297771	0.0310126	0.0319063	0.0318721	0.0316753	0.0317146	0.031589	0.0304492	0.0293858	0.0296713	0.0301462	0.0308189	0.032086	0.0336412	0.0347397	0.0352105	0.0351898	0.0344618	0.0339231	0.0337042	0.0337557	0.0340837	0.0348135	0.0351998	0.0353925	0.0357573	0.0361017	0.0360612	0.0356412	0.0349947	0.0343569
9	-0.017163	0.0197124	0.0197032	0.0198587	0.0203186	0.0208432	0.0213616	0.0218572	0.0220351	0.0219516	0.0217317	0.0214924	0.021224	0.0208873	0.0206532	0.0205507	0.0205155	0.02042	0.0203512	0.0204089	0.0205213	0.020679	0.0208872	0.0210344	0.0211799	0.021239	0.0211083	0.0209199	0.0207337	0.0204991	0.0202599	0.0201361	0.0200688	0.019972	0.0199322	0.0199011	0.0198902	0.0200077	0.0201834	0.0202087	0.0200882	0.0200176	0.0199877	0.0199017	0.019884	0.0198753	0.0198145	0.0197212	0.0196388
8	-0.0236291	-0.0208225	-0.0202201	-0.0194387	-0.0187568	-0.0185707	-0.0189816	-0.0192277	-0.0193897	-0.0197514	-0.0201171	-0.0204807	-0.0207801	-0.0207505	-0.0204352	-0.0200717	-0.0197367	-0.0193274	-0.018887	-0.0185144	-0.0181176	-0.0178514	-0.0177448	-0.017636	-0.0177664	-0.0180408	-0.0181709	-0.0182283	-0.0183492	-0.0185242	-0.0186684	-0.0188139	-0.0190105	-0.0190741	-0.018829	-0.0184119	-0.0179202	-0.0173955	-0.0171167	-0.0169675	-0.0167546	-0.0164651	-0.0161469	-0.015854	-0.0155782	-0.0154234	-0.0153611	-0.0152632	-0.015243
7	-0.0407878	-0.0166761	-0.0162136	-0.0158306	-0.0153335	-0.0151577	-0.0157486	-0.0164214	-0.016879	-0.0169047	-0.0167843	-0.0167348	-0.016574	-0.0161011	-0.0154665	-0.0151181	-0.0149072	-0.0146934	-0.0145659	-0.014488	-0.0142586	-0.0141925	-0.0143364	-0.0144437	-0.014712	-0.0149761	-0.0150846	-0.0152327	-0.0155201	-0.0160306	-0.0165181	-0.0168291	-0.0169745	-0.0168606	-0.0163788	-0.0157101	-0.0150733	-0.0145293	-0.0141765	-0.0140074	-0.0139458	-0.0137469	-0.0135133	-0.0133166	-0.0130947	-0.0129151	-0.0127396	-0.0124261	-0.012222
6	0.00524726	-0.0643638	-0.0635635	-0.062565	-0.0616682	-0.0617459	-0.0621431	-0.0624609	-0.0634004	-0.0642854	-0.0643151	-0.0639322	-0.0632914	-0.0622668	-0.0609636	-0.0600552	-0.0592862	-0.0585309	-0.0581509	-0.0579516	-0.0576516	-0.0575075	-0.0576541	-0.0580369	-0.0589546	-0.059648	-0.0600761	-0.0606608	-0.0611773	-0.0615606	-0.061704	-0.0617454	-0.0618641	-0.0616856	-0.0609976	-0.0601586	-0.0594758	-0.0588851	-0.0587824	-0.0590546	-0.0594353	-0.0594341	-0.0590513	-0.0585117	-0.0578926	-0.0572227	-0.0566472	-0.05597	-0.0552913
5	-0.00507496	-0.13882	-0.138051	-0.137425	-0.13677	-0.137092	-0.137643	-0.137751	-0.138528	-0.13929	-0.138775	-0.137809	-0.136343	-0.133805	-0.131072	-0.129508	-0.12869	-0.128218	-0.128599	-0.129228	-0.129818	-0.13017	-0.130793	-0.131857	-0.133098	-0.133654	-0.134069	-0.134813	-0.136129	-0.13773	-0.138643	-0.138697	-0.138638	-0.138021	-0.136949	-0.135625	-0.134303	-0.133129	-0.132266	-0.132094	-0.133331	-0.134721	-0.134862	-0.134011	-0.133012	-0.132288	-0.131649	-0.130929	-0.129926
4	0.0345156	-0.170019	-0.17017	-0.170355	-0.170264	-0.170272	-0.170375	-0.170445	-0.171026	-0.171331	-0.170216	-0.168989	-0.167223	-0.164137	-0.160969	-0.159033	-0.158232	-0.158091	-0.158428	-0.158824	-0.159832	-0.160448	-0.161541	-0.163113	-0.163941	-0.163553	-0.163242	-0.163378	-0.164594	-0.166419	-0.167667	-0.167589	-0.166737	-0.165278	-0.164299	-0.163395	-0.162452	-0.161622	-0.160284	-0.15931	-0.160576	-0.162628	-0.163156	-0.162205	-0.160739	-0.159904	-0.159241	-0.15883	-0.158068
3	0.0131574	-0.0885271	-0.0890568	-0.0891077	-0.0888652	-0.0885511	-0.0881211	-0.0879542	-0.0882653	-0.0881915	-0.0874191	-0.0864628	-0.0848509	-0.0826918	-0.0807171	-0.0794262	-0.0790276	-0.0790441	-0.0786509	-0.0784862	-0.0791349	-0.0796044	-0.0807112	-0.0820202	-0.0820315	-0.0808154	-0.0800097	-0.0800587	-0.0806913	-0.0816545	-0.0823844	-0.0823933	-0.0816202	-0.0806981	-0.0803074	-0.0799728	-0.0799953	-0.0800039	-0.0789649	-0.0784574	-0.0797904	-0.0812826	-0.0815693	-0.0809309	-0.0801743	-0.0797307	-0.0792317	-0.0790627	-0.0787862
2	0.0409065	-0.0368645	-0.0373603	-0.0373618	-0.0373462	-0.0372644	-0.0367118	-0.0364204	-0.0367335	-0.0368262	-0.0365	-0.0357049	-0.0342099	-0.0325389	-0.0310158	-0.0299516	-0.0296542	-0.0295486	-0.0288554	-0.0285885	-0.02912	-0.0296019	-0.030639	-0.0317419	-0.0315531	-0.0303219	-0.0295792	-0.0297604	-0.0302459	-0.0310378	-0.0317882	-0.0320482	-0.0316909	-0.0313064	-0.0311944	-0.0311664	-0.03167	-0.0320574	-0.0313351	-0.0312041	-0.032522	-0.0338032	-0.0341598	-0.0338916	-0.0336758	-0.0335026	-0.0330397	-0.0329447	-0.0329557
1	0.0263596	0.0555617	0.0552682	0.0554731	0.0554565	0.0554746	0.0561731	0.0565087	0.0563009	0.0560252	0.055589	0.0559133	0.0568104	0.0573918	0.0579225	0.0583124	0.0582166	0.0583545	0.0593314	0.059792	0.0595885	0.0591823	0.0584916	0.0579062	0.0583023	0.0591746	0.0594722	0.0590785	0.0588384	0.0582989	0.0574131	0.0567399	0.0564603	0.0560595	0.0556773	0.0551419	0.0540603	0.053226	0.0532866	0.0528426	0.0518135	0.0510863	0.0506432	0.0503237	0.0498205	0.0496369	0.0499216	0.0497843	0.0493752
db9
Scale	350	351	352	353	354	355	356	357	358	359	360	361	362	363	364	365	366	367	368	369	370	371	372	373	374	375	376	377	378	379	380	381	382	383	384	385	386	387	388	389	390	391	392	393	394	395	396	397	398
10	-0.0740506	0.00877692	0.0100515	0.0121148	0.0148677	0.0162922	0.0156938	0.0149032	0.0148537	0.0140499	0.0123518	0.0105051	0.00856039	0.00715591	0.00560332	0.00443798	0.00442176	0.00514503	0.00625104	0.00783816	0.00886487	0.0087429	0.00849765	0.00854776	0.00835653	0.00692849	0.00569352	0.0060869	0.00662209	0.00745338	0.00908146	0.0109926	0.0122848	0.0128811	0.0128548	0.0120108	0.0114112	0.0110845	0.0111499	0.0115914	0.0124779	0.0129168	0.0132226	0.0138288	0.0143632	0.0144426	0.0141406	0.0135998	0.0130181
9	-0.0119851	0.0210657	0.0209962	0.0211614	0.0215836	0.0220007	0.0223399	0.0225503	0.0225224	0.0223581	0.0221471	0.0219459	0.0216269	0.0212295	0.0210445	0.0210547	0.0211226	0.0210925	0.021054	0.0210834	0.0211403	0.0212457	0.021363	0.0214292	0.0215128	0.0214722	0.0212359	0.0210251	0.0208757	0.020711	0.0205877	0.020594	0.0206372	0.020633	0.0206771	0.0206663	0.0206161	0.0207064	0.0208111	0.0207161	0.020473	0.0202683	0.0201225	0.0199673	0.01995	0.0199821	0.0199451	0.0198349	0.0197335
8	0.0167237	-0.0223483	-0.0216811	-0.0211213	-0.0208276	-0.0208861	-0.0212304	-0.0213302	-0.0215769	-0.022167	-0.0226096	-0.0228945	-0.0229239	-0.0226958	-0.0223667	-0.0219386	-0.0215156	-0.0211422	-0.0208553	-0.0207046	-0.0205536	-0.0203443	-0.0201482	-0.0200185	-0.0202022	-0.0204137	-0.0203682	-0.0202357	-0.020092	-0.0199001	-0.0198486	-0.0200879	-0.0203629	-0.0204964	-0.0204606	-0.0202146	-0.019901	-0.0196523	-0.0196552	-0.0196913	-0.0195049	-0.0192125	-0.0188977	-0.0185723	-0.0182037	-0.017886	-0.0177294	-0.0175535	-0.0173984
7	-0.00633318	-0.0276209	-0.0268798	-0.0260161	-0.0253139	-0.0251084	-0.0253818	-0.0257138	-0.026296	-0.0267849	-0.0269856	-0.0270877	-0.0269998	-0.026635	-0.0260183	-0.0254918	-0.0250344	-0.0245561	-0.0241018	-0.0237738	-0.0233669	-0.0230047	-0.0228986	-0.0229181	-0.0232749	-0.023654	-0.0238636	-0.0240572	-0.024174	-0.0243345	-0.0246008	-0.0248378	-0.0248777	-0.0246726	-0.0241392	-0.0234619	-0.0228844	-0.0223452	-0.0220575	-0.0219839	-0.0218699	-0.0214604	-0.0209714	-0.0205444	-0.0200119	-0.0195077	-0.019197	-0.0188352	-0.0185225
6	0.0471315	-0.0353968	-0.0350474	-0.0341959	-0.0336267	-0.0336492	-0.0333324	-0.0328943	-0.0331352	-0.0337938	-0.0340592	-0.0340628	-0.0339861	-0.0337831	-0.0334113	-0.0331836	-0.0329412	-0.0323909	-0.0318516	-0.0314917	-0.0312076	-0.030952	-0.0308135	-0.0308578	-0.0313394	-0.0317795	-0.0320139	-0.0323013	-0.032509	-0.0325565	-0.0325055	-0.0323894	-0.0324574	-0.0324745	-0.0321464	-0.0317857	-0.0315498	-0.0312584	-0.0312739	-0.0314018	-0.0313602	-0.0310732	-0.0306755	-0.0303073	-0.0299489	-0.0295583	-0.0291976	-0.0288852	-0.0286418
5	0.0382678	-0.101804	-0.101073	-0.100519	-0.100464	-0.101334	-0.101713	-0.101371	-0.101849	-0.102896	-0.102959	-0.102632	-0.102225	-0.101035	-0.099515	-0.0986942	-0.0980542	-0.0973954	-0.0976876	-0.0982286	-0.0986366	-0.0987139	-0.0985394	-0.098871	-0.100171	-0.101308	-0.101982	-0.102527	-0.103383	-0.104458	-0.10497	-0.104976	-0.105426	-0.105409	-0.104657	-0.103639	-0.102428	-0.101419	-0.101263	-0.101252	-0.1015	-0.101969	-0.101964	-0.101486	-0.101026	-0.10069	-0.100247	-0.099698	-0.099139
4	0.078016	-0.17067	-0.170351	-0.170832	-0.171202	-0.171865	-0.172762	-0.173338	-0.1742	-0.174987	-0.174077	-0.173259	-0.172389	-0.169807	-0.166986	-0.165466	-0.164517	-0.164248	-0.165541	-0.166484	-0.167335	-0.167817	-0.168268	-0.169315	-0.170896	-0.172089	-0.172734	-0.172864	-0.174158	-0.176068	-0.177079	-0.176907	-0.176623	-0.175336	-0.174139	-0.173147	-0.171561	-0.170285	-0.169685	-0.168833	-0.169136	-0.170576	-0.171094	-0.17037	-0.16894	-0.168144	-0.167615	-0.167142	-0.166284
3	0.062542	-0.183153	-0.183357	-0.183739	-0.183511	-0.183295	-0.183649	-0.184115	-0.184714	-0.184746	-0.183289	-0.182229	-0.180856	-0.177906	-0.175093	-0.173526	-0.172735	-0.1728	-0.173707	-0.174309	-0.175211	-0.1757	-0.176681	-0.178157	-0.179158	-0.179153	-0.178938	-0.178778	-0.179901	-0.181466	-0.182181	-0.18178	-0.180741	-0.178972	-0.177896	-0.176992	-0.175783	-0.174807	-0.173628	-0.172504	-0.173368	-0.175075	-0.175406	-0.174336	-0.172617	-0.171629	-0.171058	-0.170677	-0.169775
2	0.079946	-0.169151	-0.169577	-0.169886	-0.169736	-0.16947	-0.169479	-0.169658	-0.170191	-0.170201	-0.168946	-0.167896	-0.166298	-0.163515	-0.160979	-0.159375	-0.158528	-0.15846	-0.158773	-0.159026	-0.159821	-0.160268	-0.161404	-0.162939	-0.163576	-0.162956	-0.162291	-0.16207	-0.162961	-0.164166	-0.164659	-0.164298	-0.163281	-0.16176	-0.160915	-0.160196	-0.159527	-0.159016	-0.157774	-0.156716	-0.157764	-0.159461	-0.159761	-0.158808	-0.157434	-0.156615	-0.15599	-0.155601	-0.154927
1	0.061719	-0.105672	-0.106162	-0.1062	-0.1061	-0.105926	-0.105501	-0.105331	-0.105846	-0.106134	-0.105633	-0.104827	-0.103188	-0.100971	-0.0990123	-0.0975776	-0.0968161	-0.0964866	-0.0959409	-0.0956548	-0.0961418	-0.0965422	-0.0977085	-0.0991185	-0.0993187	-0.0982913	-0.0974759	-0.0974181	-0.0979811	-0.0988021	-0.099261	-0.0991841	-0.0985452	-0.0976979	-0.0972554	-0.0969746	-0.0971956	-0.0974197	-0.096472	-0.0958926	-0.0970725	-0.0985369	-0.0988868	-0.0983606	-0.0977051	-0.0972408	-0.0965871	-0.0962671	-0.0960497
db10
Scale	350	351	352	353	354	355	356	357	358	359	360	361	362	363	364	365	366	367	368	369	370	371	372	373	374	375	376	377	378	379	380	381	382	383	384	385	386	387	388	389	390	391	392	393	394	395	396	397	398
10	-0.0827534	-0.0105484	-0.00920117	-0.00721208	-0.00462985	-0.00328896	-0.00379392	-0.00439027	-0.00436347	-0.00513514	-0.00674714	-0.00838056	-0.00992435	-0.0109695	-0.012292	-0.0132961	-0.0131937	-0.0124325	-0.0113799	-0.00989903	-0.00900036	-0.00914039	-0.00935716	-0.00929576	-0.00945361	-0.0107188	-0.0117722	-0.0113778	-0.0108918	-0.0100846	-0.0084874	-0.00667552	-0.00546958	-0.00486074	-0.00484763	-0.00557254	-0.00607174	-0.00637549	-0.00626986	-0.00581963	-0.00498451	-0.00457229	-0.00422873	-0.00356309	-0.00298779	-0.00283533	-0.00300576	-0.00338978	-0.00382381
9	-0.00638581	0.0165459	0.0164336	0.0165913	0.0169063	0.0171278	0.0172085	0.0170874	0.0168621	0.0166576	0.0165052	0.0163803	0.0160744	0.0157077	0.0156256	0.0157556	0.0159125	0.015968	0.0159911	0.0160046	0.0160071	0.0160373	0.0160295	0.0159937	0.0159884	0.0158463	0.0155413	0.0153287	0.0152259	0.015146	0.0151442	0.0152819	0.0154368	0.0155286	0.015658	0.0156827	0.0156195	0.0156781	0.0156998	0.0155173	0.0152107	0.0149246	0.014706	0.0145246	0.0145184	0.01458	0.0145711	0.014469	0.0143672
8	0.054435	-0.0057894	-0.00538614	-0.00528375	-0.0054286	-0.00560369	-0.00566991	-0.00557568	-0.00580926	-0.00639036	-0.00677221	-0.00694858	-0.00684243	-0.00666045	-0.00656534	-0.00633081	-0.00605991	-0.00592762	-0.00594075	-0.0060475	-0.00615092	-0.00605316	-0.00583539	-0.00572004	-0.00584576	-0.00593154	-0.00579727	-0.0055499	-0.00520355	-0.00472747	-0.00449349	-0.00465097	-0.00478685	-0.00488419	-0.00506025	-0.00512373	-0.005149	-0.00527231	-0.00552162	-0.00570056	-0.00560388	-0.00543204	-0.00525642	-0.0050438	-0.00473005	-0.00439569	-0.00426138	-0.00414662	-0.00396735
7	0.0317293	-0.031467	-0.0307348	-0.0297206	-0.0290668	-0.0289369	-0.028801	-0.0286412	-0.0291104	-0.0298674	-0.0302807	-0.0304433	-0.0304138	-0.0302463	-0.0298243	-0.029286	-0.0287265	-0.0281457	-0.027544	-0.0271001	-0.026687	-0.0262034	-0.0259187	-0.0258716	-0.0262055	-0.0265557	-0.0268024	-0.0270101	-0.0269493	-0.0267311	-0.0266705	-0.0267243	-0.0266564	-0.0264514	-0.0260706	-0.0256419	-0.025335	-0.0249924	-0.0248753	-0.0249411	-0.0248689	-0.0244577	-0.0239301	-0.023441	-0.0228138	-0.0221984	-0.0218751	-0.0215959	-0.0212791
6	0.0691568	-0.00701588	-0.00720236	-0.00680101	-0.00670101	-0.00674699	-0.005923	-0.00481377	-0.00422933	-0.00435777	-0.00461187	-0.00481654	-0.00511642	-0.00556595	-0.0060285	-0.00643943	-0.00676451	-0.00663268	-0.00618727	-0.00592811	-0.00594858	-0.00577247	-0.00544814	-0.00523767	-0.00516799	-0.00508525	-0.00494121	-0.00486809	-0.00478707	-0.00463377	-0.00449501	-0.00426564	-0.00423166	-0.00441852	-0.00453734	-0.0046795	-0.00488328	-0.00494495	-0.00497034	-0.00490316	-0.00466523	-0.00440353	-0.00419652	-0.00405417	-0.00400893	-0.00401993	-0.00397678	-0.00410534	-0.00434744
5	0.064813	-0.027253	-0.0272399	-0.0270659	-0.0275226	-0.0283067	-0.0280847	-0.0274051	-0.0273721	-0.0280713	-0.0285	-0.0287169	-0.0291679	-0.0295644	-0.0296956	-0.0297376	-0.0295795	-0.0290433	-0.0286565	-0.0285137	-0.028607	-0.0284628	-0.0278965	-0.0276552	-0.0281713	-0.028753	-0.0289621	-0.0289587	-0.0289471	-0.0290905	-0.029175	-0.029151	-0.0295924	-0.0300003	-0.0300126	-0.0298896	-0.0296504	-0.0295335	-0.02988	-0.0298476	-0.0292403	-0.028855	-0.0287834	-0.0288024	-0.02898	-0.0291324	-0.028979	-0.0289224	-0.0291606
4	0.0871236	-0.0273489	-0.02678	-0.0273969	-0.0286075	-0.0298035	-0.0308003	-0.0314084	-0.032319	-0.0336117	-0.0340233	-0.0341964	-0.034603	-0.0343357	-0.0335467	-0.0330525	-0.0322869	-0.0316621	-0.0325695	-0.0333102	-0.0334654	-0.0335857	-0.0332745	-0.0332401	-0.0344904	-0.0361972	-0.0371142	-0.0371834	-0.0375256	-0.0381044	-0.038264	-0.0383084	-0.0391138	-0.0391858	-0.0386589	-0.0384325	-0.0378236	-0.0374588	-0.0381633	-0.0381667	-0.0373786	-0.0372989	-0.0376052	-0.037894	-0.0379453	-0.0379228	-0.0377353	-0.0374867	-0.0374521
3	0.0874756	-0.112271	-0.111859	-0.112454	-0.113008	-0.113664	-0.11468	-0.115358	-0.116026	-0.116503	-0.115624	-0.115175	-0.11493	-0.113178	-0.111225	-0.110331	-0.1096	-0.109575	-0.111285	-0.112553	-0.113353	-0.113715	-0.113902	-0.114524	-0.115951	-0.117346	-0.118083	-0.118093	-0.119063	-0.120425	-0.120945	-0.12078	-0.120697	-0.119625	-0.118614	-0.117842	-0.11638	-0.115197	-0.114939	-0.114306	-0.114275	-0.115165	-0.115512	-0.11502	-0.1139	-0.113273	-0.113022	-0.112698	-0.111955
2	0.0913065	-0.156376	-0.156405	-0.156956	-0.157106	-0.15725	-0.157926	-0.158431	-0.158809	-0.158683	-0.157251	-0.156543	-0.155929	-0.153836	-0.151867	-0.150903	-0.150231	-0.15043	-0.151855	-0.152829	-0.153647	-0.153922	-0.154354	-0.155215	-0.156283	-0.156862	-0.156961	-0.156733	-0.157655	-0.158815	-0.159054	-0.158611	-0.157917	-0.15645	-0.155472	-0.154577	-0.15309	-0.151884	-0.151087	-0.150092	-0.150349	-0.151424	-0.151555	-0.150666	-0.149214	-0.148438	-0.14815	-0.1478	-0.146886
1	0.0798498	-0.183094	-0.183522	-0.183891	-0.183733	-0.183467	-0.183563	-0.183755	-0.18414	-0.183943	-0.182522	-0.18161	-0.180361	-0.177932	-0.175833	-0.174505	-0.173665	-0.173668	-0.174193	-0.174516	-0.175146	-0.175353	-0.176177	-0.177368	-0.177897	-0.177358	-0.176647	-0.176247	-0.176933	-0.177735	-0.177704	-0.177068	-0.175956	-0.174408	-0.173509	-0.17259	-0.171564	-0.170743	-0.169466	-0.16831	-0.168988	-0.170254	-0.17025	-0.169196	-0.167779	-0.16699	-0.166501	-0.166034	-0.1652
[truncated: 951 more columns]

## Sheet: coif
coif1
Scale	350	351	352	353	354	355	356	357	358	359	360	361	362	363	364	365	366	367	368	369	370	371	372	373	374	375	376	377	378	379	380	381	382	383	384	385	386	387	388	389	390	391	392	393	394	395	396	397	398
10	0.000247094	-0.0699506	-0.0695448	-0.0696609	-0.0704104	-0.071327	-0.0717525	-0.0718028	-0.0718577	-0.0718429	-0.0714215	-0.0708454	-0.0697895	-0.0684179	-0.0673956	-0.0666788	-0.0661878	-0.0658444	-0.0657762	-0.0660863	-0.0665701	-0.0667983	-0.0669036	-0.0671096	-0.0674262	-0.0674852	-0.0672347	-0.0672503	-0.067566	-0.0679411	-0.0683534	-0.0689201	-0.0694587	-0.0696457	-0.0696707	-0.0694109	-0.0691865	-0.0693143	-0.0695437	-0.0697293	-0.0700753	-0.070445	-0.0705105	-0.0703417	-0.0702445	-0.0699664	-0.0693815	-0.0686551	-0.0680983
9	-0.0225007	-0.172587	-0.171325	-0.170931	-0.172242	-0.174382	-0.175956	-0.176797	-0.177578	-0.178238	-0.177795	-0.176525	-0.174236	-0.171202	-0.168479	-0.166178	-0.164327	-0.163036	-0.162527	-0.16301	-0.164069	-0.164639	-0.165185	-0.165962	-0.166991	-0.167578	-0.16732	-0.167387	-0.168185	-0.169073	-0.169528	-0.17018	-0.170981	-0.170924	-0.17034	-0.169308	-0.168486	-0.168307	-0.16853	-0.169143	-0.170318	-0.171631	-0.172005	-0.171567	-0.171057	-0.170113	-0.168564	-0.166911	-0.165688
8	-0.0907777	-0.244849	-0.243315	-0.242915	-0.244465	-0.246821	-0.248484	-0.24913	-0.250081	-0.251046	-0.250676	-0.248832	-0.245396	-0.241456	-0.237907	-0.234792	-0.232298	-0.230699	-0.230205	-0.230889	-0.232279	-0.232945	-0.233614	-0.234593	-0.235835	-0.236184	-0.235508	-0.235668	-0.236655	-0.237622	-0.237975	-0.23841	-0.238941	-0.238543	-0.23741	-0.235594	-0.234092	-0.233459	-0.233308	-0.233829	-0.23519	-0.236697	-0.236979	-0.236246	-0.235354	-0.234107	-0.232165	-0.230072	-0.228458
7	-0.0793472	-0.269973	-0.268451	-0.268102	-0.269918	-0.272407	-0.274113	-0.274797	-0.276111	-0.277454	-0.277202	-0.275094	-0.271237	-0.267029	-0.262915	-0.259127	-0.256252	-0.254525	-0.254058	-0.2549	-0.256403	-0.25693	-0.257619	-0.258678	-0.259935	-0.260052	-0.259159	-0.259417	-0.260448	-0.2614	-0.261747	-0.262036	-0.262265	-0.26156	-0.259933	-0.25748	-0.255447	-0.254326	-0.253822	-0.254295	-0.255794	-0.257403	-0.257595	-0.256706	-0.255554	-0.254117	-0.252033	-0.249805	-0.248023
6	-0.147179	-0.284146	-0.282473	-0.281991	-0.28368	-0.286084	-0.287925	-0.288745	-0.290038	-0.291361	-0.291172	-0.289145	-0.285309	-0.281055	-0.276926	-0.27311	-0.27015	-0.26834	-0.267824	-0.268566	-0.269948	-0.270412	-0.271099	-0.27213	-0.273398	-0.273617	-0.27276	-0.272967	-0.273977	-0.274893	-0.275122	-0.275273	-0.275399	-0.274578	-0.27283	-0.270266	-0.268092	-0.266856	-0.266288	-0.266697	-0.268103	-0.269635	-0.269747	-0.268756	-0.26751	-0.266011	-0.263877	-0.261578	-0.259737
5	-0.126651	-0.278163	-0.276556	-0.276152	-0.277959	-0.2804	-0.282154	-0.282902	-0.284211	-0.285528	-0.285283	-0.283192	-0.279305	-0.275009	-0.270777	-0.266884	-0.263943	-0.262182	-0.261698	-0.2625	-0.263918	-0.264355	-0.265026	-0.26605	-0.267257	-0.267368	-0.26646	-0.266716	-0.267784	-0.268797	-0.269182	-0.269471	-0.269666	-0.268879	-0.267115	-0.264486	-0.262261	-0.260956	-0.260318	-0.260728	-0.262197	-0.26376	-0.263867	-0.2629	-0.261686	-0.260206	-0.258077	-0.255778	-0.253925
4	-0.181015	-0.289549	-0.287779	-0.287197	-0.288816	-0.291171	-0.293043	-0.293916	-0.295229	-0.296576	-0.29643	-0.294437	-0.290601	-0.286315	-0.282141	-0.278273	-0.275255	-0.273399	-0.272836	-0.273518	-0.274825	-0.27522	-0.27588	-0.276879	-0.278128	-0.278372	-0.277528	-0.277736	-0.278739	-0.279637	-0.279833	-0.279955	-0.280043	-0.279161	-0.277333	-0.274671	-0.272392	-0.271056	-0.270434	-0.270841	-0.272234	-0.273711	-0.273749	-0.272688	-0.271377	-0.269822	-0.267647	-0.265303	-0.26341
3	-0.159855	-0.282121	-0.28045	-0.279978	-0.281732	-0.284145	-0.285935	-0.28674	-0.288062	-0.289373	-0.289147	-0.287059	-0.283146	-0.278819	-0.274571	-0.27066	-0.267685	-0.265896	-0.265375	-0.266129	-0.267499	-0.267903	-0.268569	-0.269577	-0.270772	-0.270899	-0.269995	-0.270252	-0.271311	-0.272297	-0.272639	-0.272897	-0.273064	-0.272235	-0.270422	-0.267735	-0.265446	-0.264088	-0.263432	-0.263862	-0.265331	-0.266853	-0.266915	-0.265908	-0.264661	-0.263146	-0.260986	-0.258653	-0.256762
2	-0.204486	-0.292592	-0.290761	-0.290098	-0.291647	-0.293968	-0.295853	-0.29676	-0.298077	-0.299423	-0.299303	-0.297316	-0.293465	-0.289169	-0.284998	-0.281123	-0.278078	-0.276196	-0.275592	-0.276218	-0.277477	-0.277838	-0.278481	-0.279457	-0.280687	-0.280945	-0.280112	-0.28033	-0.281324	-0.28219	-0.282333	-0.282415	-0.282465	-0.281543	-0.279674	-0.276966	-0.274636	-0.273255	-0.272622	-0.273064	-0.274472	-0.275917	-0.275912	-0.274814	-0.273473	-0.271883	-0.269679	-0.267309	-0.265383
1	-0.185687	-0.285283	-0.283543	-0.282987	-0.284663	-0.287038	-0.288842	-0.289682	-0.291004	-0.292309	-0.29211	-0.290029	-0.286095	-0.28176	-0.277528	-0.27362	-0.270619	-0.268806	-0.268247	-0.268949	-0.270274	-0.270649	-0.271294	-0.272268	-0.27344	-0.273579	-0.272686	-0.272951	-0.273994	-0.274936	-0.275211	-0.275425	-0.275554	-0.274687	-0.272842	-0.270115	-0.267781	-0.266389	-0.265735	-0.266208	-0.267692	-0.269181	-0.269202	-0.268159	-0.266885	-0.265334	-0.263142	-0.26078	-0.258853
coif2
Scale	350	351	352	353	354	355	356	357	358	359	360	361	362	363	364	365	366	367	368	369	370	371	372	373	374	375	376	377	378	379	380	381	382	383	384	385	386	387	388	389	390	391	392	393	394	395	396	397	398
10	0.00927137	-0.0481404	-0.047813	-0.0478788	-0.0483364	-0.0488891	-0.0491401	-0.0491273	-0.049089	-0.04904	-0.0487832	-0.0484496	-0.0477521	-0.0468409	-0.0462677	-0.0459298	-0.0456834	-0.045472	-0.0454227	-0.0455927	-0.0458847	-0.0460418	-0.0460835	-0.0461645	-0.0463301	-0.0463357	-0.0461216	-0.0460489	-0.0461497	-0.0462572	-0.0464147	-0.0467312	-0.0470531	-0.0471773	-0.0472665	-0.0471753	-0.0470821	-0.0472485	-0.0474318	-0.0474835	-0.0475579	-0.047656	-0.0476054	-0.0474224	-0.0473391	-0.0471754	-0.0468242	-0.0463623	-0.0459938
9	0.0715887	-0.0149841	-0.015019	-0.0152664	-0.015878	-0.0165253	-0.0170162	-0.0174652	-0.0177065	-0.0177507	-0.0175859	-0.017343	-0.0170781	-0.0167849	-0.0165804	-0.0164406	-0.0163582	-0.0162776	-0.0162761	-0.0164302	-0.0166509	-0.0168247	-0.0169989	-0.0171688	-0.0173647	-0.017456	-0.0173403	-0.0171197	-0.0168681	-0.0165526	-0.0162584	-0.016131	-0.0160653	-0.0159935	-0.0160171	-0.0160668	-0.0161547	-0.0163694	-0.0166443	-0.0167774	-0.0167513	-0.0167891	-0.0168339	-0.0167752	-0.0167351	-0.016673	-0.0165889	-0.016506	-0.0164147
8	0.0570841	-0.0291429	-0.0292761	-0.0298541	-0.0307689	-0.0315917	-0.0317729	-0.0316413	-0.0314723	-0.0312712	-0.0308964	-0.0302971	-0.0294485	-0.0287134	-0.0284487	-0.0284135	-0.0283536	-0.0283481	-0.0285382	-0.0289289	-0.0295573	-0.0300534	-0.0303007	-0.0305786	-0.0307812	-0.0306636	-0.030341	-0.0301403	-0.0300806	-0.0299915	-0.0298118	-0.0298261	-0.0300103	-0.0301347	-0.0304217	-0.0307302	-0.0310835	-0.0316464	-0.0320203	-0.0321744	-0.0323689	-0.0327329	-0.0330149	-0.0330764	-0.0332215	-0.0332559	-0.0330502	-0.0328398	-0.0326973
7	0.0820844	-0.0925687	-0.0923419	-0.0924056	-0.0931373	-0.0947335	-0.0952989	-0.0949278	-0.0953984	-0.0962846	-0.0961625	-0.0950334	-0.0933739	-0.0918841	-0.0905399	-0.0893398	-0.0882629	-0.0874984	-0.0873927	-0.0880744	-0.0893569	-0.0902303	-0.090684	-0.0915293	-0.092691	-0.0929469	-0.0927393	-0.0931009	-0.0935864	-0.0938785	-0.0938117	-0.0938242	-0.0942033	-0.0945051	-0.0946362	-0.094653	-0.0949822	-0.0956857	-0.0963001	-0.0969227	-0.0979896	-0.0992754	-0.10001	-0.100002	-0.0997795	-0.0993824	-0.0986787	-0.0981387	-0.0978725
6	0.0165751	-0.180096	-0.179619	-0.180003	-0.181618	-0.18396	-0.185315	-0.185342	-0.186221	-0.187399	-0.187084	-0.185451	-0.182742	-0.17976	-0.176883	-0.174411	-0.172531	-0.171325	-0.171334	-0.172444	-0.174169	-0.175267	-0.176189	-0.177616	-0.179352	-0.179786	-0.179325	-0.179565	-0.180618	-0.181793	-0.182418	-0.182775	-0.183352	-0.183393	-0.182878	-0.18205	-0.181603	-0.181771	-0.181844	-0.181901	-0.183007	-0.184883	-0.18579	-0.18559	-0.18508	-0.184419	-0.1832	-0.181996	-0.181268
5	0.0308783	-0.209654	-0.209122	-0.209664	-0.211889	-0.214396	-0.215748	-0.215858	-0.216947	-0.218301	-0.217933	-0.216209	-0.213247	-0.209676	-0.205903	-0.202629	-0.200396	-0.199047	-0.199048	-0.200283	-0.20206	-0.20295	-0.203952	-0.205484	-0.207094	-0.20731	-0.206649	-0.206793	-0.207981	-0.20949	-0.210544	-0.211117	-0.211624	-0.211325	-0.210282	-0.208809	-0.207774	-0.20731	-0.206779	-0.206461	-0.207539	-0.209511	-0.210243	-0.2098	-0.209009	-0.208138	-0.206721	-0.205242	-0.204238
4	-0.0393102	-0.233507	-0.232813	-0.233228	-0.235382	-0.237826	-0.239384	-0.239758	-0.240932	-0.24231	-0.242017	-0.240403	-0.237445	-0.233794	-0.229984	-0.226601	-0.224176	-0.222676	-0.2226	-0.223758	-0.225405	-0.226196	-0.227212	-0.228745	-0.230429	-0.230804	-0.230176	-0.230226	-0.231315	-0.232674	-0.233536	-0.233995	-0.234413	-0.233978	-0.232783	-0.231125	-0.229894	-0.22931	-0.228765	-0.228388	-0.22929	-0.231077	-0.231673	-0.23112	-0.230201	-0.229199	-0.227684	-0.226049	-0.224897
3	-0.0227898	-0.22705	-0.226444	-0.226916	-0.22915	-0.23162	-0.233074	-0.233372	-0.234536	-0.235835	-0.23544	-0.233716	-0.230662	-0.226957	-0.223053	-0.219628	-0.217256	-0.215825	-0.21574	-0.216928	-0.218622	-0.219408	-0.220446	-0.221979	-0.223533	-0.223706	-0.222987	-0.223107	-0.22422	-0.225622	-0.226565	-0.227093	-0.227511	-0.227076	-0.225852	-0.224114	-0.222832	-0.222166	-0.221516	-0.221184	-0.222208	-0.224008	-0.22456	-0.223999	-0.223129	-0.222175	-0.220683	-0.219061	-0.217902
2	-0.0849959	-0.2442	-0.243462	-0.243766	-0.245831	-0.248215	-0.249764	-0.250158	-0.251298	-0.2526	-0.252308	-0.250715	-0.247743	-0.244118	-0.240364	-0.236988	-0.234527	-0.233003	-0.232839	-0.233938	-0.235518	-0.236206	-0.237175	-0.23864	-0.240228	-0.240527	-0.239844	-0.239898	-0.240886	-0.242077	-0.242761	-0.243126	-0.24345	-0.242953	-0.241688	-0.239883	-0.238508	-0.237807	-0.237219	-0.236919	-0.237816	-0.239429	-0.239856	-0.239207	-0.238256	-0.237219	-0.23568	-0.233985	-0.232753
1	-0.0690243	-0.234655	-0.233996	-0.234355	-0.236494	-0.238911	-0.24036	-0.24067	-0.241776	-0.242985	-0.242604	-0.240908	-0.237838	-0.234193	-0.230419	-0.227051	-0.224668	-0.223237	-0.22308	-0.224216	-0.225856	-0.226555	-0.227527	-0.228965	-0.230413	-0.230516	-0.229743	-0.229868	-0.230874	-0.232087	-0.232837	-0.233285	-0.233637	-0.233182	-0.231942	-0.230111	-0.22873	-0.228003	-0.227361	-0.22714	-0.228162	-0.229789	-0.230191	-0.22956	-0.228686	-0.227711	-0.226201	-0.224532	-0.223309
coif3
Scale	350	351	352	353	354	355	356	357	358	359	360	361	362	363	364	365	366	367	368	369	370	371	372	373	374	375	376	377	378	379	380	381	382	383	384	385	386	387	388	389	390	391	392	393	394	395	396	397	398
10	-0.00354564	-0.0552086	-0.0547822	-0.0547371	-0.0551079	-0.055678	-0.0560039	-0.0560437	-0.05604	-0.0560528	-0.0558414	-0.0555421	-0.0548463	-0.0538739	-0.0532435	-0.0528446	-0.0525219	-0.0522257	-0.0521042	-0.0522274	-0.0525165	-0.0526931	-0.052758	-0.0528693	-0.0530944	-0.053197	-0.0530484	-0.0530038	-0.0531574	-0.0533131	-0.0534793	-0.0537772	-0.054093	-0.0542082	-0.0542778	-0.0541714	-0.0540628	-0.0542314	-0.0544242	-0.05449	-0.0545969	-0.0547477	-0.0547063	-0.054486	-0.0543592	-0.054152	-0.0537457	-0.0532289	-0.0528343
9	0.0592733	-0.0120467	-0.0120864	-0.0123106	-0.0128678	-0.013457	-0.0139487	-0.014435	-0.0146931	-0.0147284	-0.0145761	-0.0143678	-0.0141575	-0.0139223	-0.0137532	-0.0136387	-0.0135816	-0.0135156	-0.0135037	-0.0136262	-0.0137958	-0.0139422	-0.0141119	-0.0142666	-0.0144484	-0.0145454	-0.014446	-0.0142293	-0.0139654	-0.013638	-0.0133433	-0.0132039	-0.0131098	-0.0130212	-0.0130246	-0.0130553	-0.0131197	-0.0132996	-0.0135543	-0.0136734	-0.0136145	-0.0136042	-0.0136225	-0.0135627	-0.0135192	-0.0134646	-0.0134061	-0.0133456	-0.0132674
8	0.069285	-0.00234122	-0.00270085	-0.00340192	-0.00424787	-0.00478668	-0.00474523	-0.00458846	-0.00436869	-0.00407344	-0.00375713	-0.00333421	-0.00282071	-0.00255847	-0.00273163	-0.00303847	-0.00327983	-0.00350896	-0.00377857	-0.00410178	-0.00458151	-0.00497121	-0.0051344	-0.00527441	-0.00527059	-0.00503212	-0.00470734	-0.00442133	-0.00414434	-0.00380221	-0.00347255	-0.00332111	-0.0032735	-0.00332578	-0.00366919	-0.00410687	-0.00455781	-0.00514106	-0.00551597	-0.00561602	-0.0056152	-0.00575357	-0.00596381	-0.00608856	-0.00629756	-0.00645605	-0.00647457	-0.00650814	-0.00651708
7	0.100961	-0.000180223	-0.000489273	-0.000911924	-0.00156649	-0.00211894	-0.00189422	-0.00147506	-0.00137811	-0.00159359	-0.0016045	-0.00136483	-0.00119374	-0.00129281	-0.00149359	-0.00153009	-0.00147679	-0.0015017	-0.00168581	-0.00202216	-0.00258016	-0.00285163	-0.00279964	-0.0028452	-0.00285447	-0.00270571	-0.00258189	-0.00246097	-0.00218988	-0.00170498	-0.00117641	-0.00080054	-0.00062874	-0.000665317	-0.00100122	-0.00152103	-0.00212479	-0.00275445	-0.00321463	-0.00350885	-0.0037697	-0.00419806	-0.00455363	-0.00468926	-0.00474772	-0.00475207	-0.00475006	-0.0049194	-0.00505911
6	0.0542895	-0.0271758	-0.0274608	-0.0283137	-0.0295114	-0.030883	-0.0313233	-0.0309493	-0.0308758	-0.0310287	-0.0306412	-0.0297077	-0.0286633	-0.0278232	-0.0271692	-0.0267308	-0.0264	-0.0262951	-0.0267868	-0.0276341	-0.0287759	-0.0296177	-0.0299583	-0.0304524	-0.0309657	-0.030921	-0.0306658	-0.0307534	-0.0311663	-0.0316014	-0.031655	-0.0315982	-0.0319087	-0.0322278	-0.0324954	-0.0328493	-0.0333298	-0.0339983	-0.0343578	-0.0345543	-0.035271	-0.0365172	-0.0374093	-0.037704	-0.0379276	-0.0380948	-0.0379051	-0.0378312	-0.0379757
5	0.0754245	-0.124773	-0.124587	-0.125453	-0.127522	-0.129919	-0.130871	-0.130449	-0.131166	-0.132395	-0.131917	-0.130218	-0.127836	-0.124924	-0.121734	-0.119294	-0.117824	-0.116948	-0.117387	-0.118675	-0.120419	-0.121494	-0.122318	-0.123712	-0.12526	-0.125563	-0.125228	-0.125554	-0.127012	-0.128932	-0.130337	-0.130954	-0.131658	-0.131687	-0.131091	-0.130462	-0.130138	-0.130106	-0.12975	-0.129359	-0.130554	-0.132943	-0.134157	-0.13405	-0.13353	-0.133048	-0.132088	-0.131292	-0.130909
4	0.0166166	-0.178879	-0.178513	-0.17937	-0.181669	-0.184134	-0.185579	-0.185871	-0.187114	-0.188663	-0.188295	-0.186662	-0.183977	-0.180348	-0.176379	-0.173142	-0.171001	-0.169686	-0.170021	-0.171289	-0.172969	-0.174051	-0.175249	-0.177068	-0.179085	-0.179812	-0.179577	-0.1797	-0.181249	-0.183353	-0.184939	-0.185667	-0.186324	-0.185966	-0.184914	-0.18383	-0.183133	-0.182879	-0.182348	-0.181541	-0.182431	-0.184872	-0.18611	-0.185906	-0.185039	-0.184167	-0.182833	-0.181569	-0.180784
3	0.0340924	-0.18563	-0.185378	-0.186256	-0.188573	-0.19097	-0.192279	-0.192508	-0.19377	-0.195235	-0.194759	-0.193055	-0.190288	-0.186546	-0.182389	-0.179023	-0.176857	-0.175548	-0.175784	-0.177046	-0.178759	-0.179788	-0.181053	-0.182919	-0.184774	-0.185199	-0.184799	-0.18492	-0.186384	-0.18843	-0.189977	-0.190655	-0.191172	-0.190694	-0.189529	-0.18825	-0.187426	-0.18702	-0.186297	-0.185482	-0.186469	-0.188838	-0.189913	-0.189593	-0.188714	-0.187854	-0.186523	-0.18522	-0.18437
2	-0.0276802	-0.210741	-0.210417	-0.21115	-0.213329	-0.215634	-0.21704	-0.217351	-0.218601	-0.220106	-0.219816	-0.218348	-0.215718	-0.212111	-0.208185	-0.204844	-0.202498	-0.201034	-0.201127	-0.202299	-0.203889	-0.204771	-0.20596	-0.207782	-0.209728	-0.210302	-0.209898	-0.209863	-0.211092	-0.212785	-0.213965	-0.214488	-0.21493	-0.214415	-0.213252	-0.211895	-0.210991	-0.210621	-0.210042	-0.209239	-0.20997	-0.21202	-0.212902	-0.212496	-0.211555	-0.210589	-0.20919	-0.207765	-0.20681
1	-0.0142901	-0.204746	-0.204533	-0.20531	-0.207535	-0.20985	-0.211132	-0.211309	-0.212458	-0.213788	-0.213383	-0.211821	-0.209101	-0.205523	-0.201637	-0.198334	-0.196088	-0.194732	-0.194775	-0.195962	-0.197608	-0.198474	-0.199659	-0.201422	-0.203122	-0.203357	-0.202769	-0.202782	-0.203933	-0.205518	-0.206631	-0.207151	-0.207535	-0.207046	-0.205913	-0.204491	-0.203567	-0.203159	-0.202486	-0.201788	-0.202658	-0.204645	-0.205408	-0.204959	-0.204107	-0.203239	-0.201905	-0.200508	-0.199563
coif4
Scale	350	351	352	353	354	355	356	357	358	359	360	361	362	363	364	365	366	367	368	369	370	371	372	373	374	375	376	377	378	379	380	381	382	383	384	385	386	387	388	389	390	391	392	393	394	395	396	397	398
10	-0.0127811	-0.0616147	-0.06111	-0.0609796	-0.0612912	-0.061889	-0.0622818	-0.0623679	-0.0623959	-0.0624604	-0.0622806	-0.0619994	-0.0612926	-0.0602593	-0.0595724	-0.0591152	-0.0587244	-0.0583563	-0.0581759	-0.0582656	-0.058561	-0.0587598	-0.0588493	-0.0589931	-0.0592738	-0.0594579	-0.0593621	-0.0593435	-0.0595461	-0.0597466	-0.0599229	-0.0602072	-0.0605198	-0.0606275	-0.0606799	-0.0605592	-0.0604385	-0.0606124	-0.0608168	-0.0608992	-0.0610419	-0.0612469	-0.0612196	-0.0609705	-0.0608087	-0.0605641	-0.0601071	-0.0595401	-0.0591214
9	0.0509584	-0.0123229	-0.0123525	-0.0125604	-0.0131035	-0.0136894	-0.0142005	-0.0147105	-0.0149806	-0.0150142	-0.0148593	-0.0146565	-0.0144536	-0.0142114	-0.014022	-0.0138908	-0.0138251	-0.0137506	-0.0137282	-0.0138398	-0.0139928	-0.0141309	-0.0143062	-0.0144649	-0.0146534	-0.0147636	-0.014676	-0.01447	-0.0142215	-0.0139165	-0.013642	-0.0135116	-0.0134195	-0.0133254	-0.0133103	-0.0133187	-0.0133598	-0.0135141	-0.0137526	-0.0138657	-0.013807	-0.0137927	-0.0138031	-0.0137378	-0.0136884	-0.0136297	-0.0135684	-0.0135013	-0.0134187
8	0.071739	0.00332633	0.00288485	0.00213115	0.00126743	0.000760777	0.000849051	0.00100903	0.00123436	0.00155092	0.00186625	0.00226254	0.00270466	0.00286234	0.00259644	0.0022211	0.00191425	0.00163008	0.00133765	0.00101637	0.000550165	0.000173583	1.55403e-05	-0.000117147	-8.42181e-05	0.000171503	0.000488967	0.000785909	0.00110192	0.00148922	0.00184601	0.00203799	0.00214373	0.00211192	0.00175586	0.00128284	0.0007969	0.00019446	-0.000192436	-0.000294804	-0.000275664	-0.00039471	-0.000611825	-0.000762908	-0.000992769	-0.00117832	-0.00124077	-0.00132707	-0.00137139
7	0.101939	0.0106227	0.0102763	0.00987993	0.00932535	0.00900631	0.00936443	0.00977329	0.00994904	0.0098168	0.00972951	0.00976722	0.0096785	0.0093137	0.00884176	0.00862245	0.00854754	0.00842857	0.00825109	0.00801478	0.00760776	0.00746334	0.00760889	0.00770098	0.00786454	0.00804898	0.00814772	0.00835515	0.0087615	0.00939314	0.0100019	0.0104222	0.0106749	0.0106759	0.0102947	0.00970422	0.00907208	0.00845532	0.00800258	0.0077518	0.0076485	0.0074044	0.00714461	0.00700067	0.00691251	0.00687353	0.00678879	0.00653176	0.0063548
6	0.0620651	0.0258815	0.0253436	0.0243412	0.0232111	0.0225442	0.0225691	0.0228792	0.0233238	0.0236362	0.0239	0.0242209	0.0243462	0.0242112	0.0239042	0.0236176	0.0233551	0.0229994	0.0224223	0.0218001	0.0210388	0.0205124	0.0204402	0.0204546	0.0207187	0.021054	0.0213107	0.0215405	0.0216046	0.0216307	0.021797	0.0219875	0.0219576	0.0217593	0.0212983	0.0206125	0.0199524	0.0193194	0.0190412	0.0189972	0.0187507	0.0180258	0.0173293	0.016899	0.0164862	0.0160778	0.0158649	0.0155301	0.0151363
5	0.0868085	-0.0305797	-0.030621	-0.0316491	-0.0335706	-0.0355629	-0.0359366	-0.0350342	-0.0350252	-0.0355856	-0.0350064	-0.0336499	-0.0323004	-0.0308194	-0.0290418	-0.0279049	-0.0274054	-0.0271825	-0.0278479	-0.0289869	-0.0304013	-0.0312338	-0.0314606	-0.0319787	-0.0325332	-0.0323613	-0.0320146	-0.0323361	-0.0334035	-0.0348301	-0.035782	-0.0361062	-0.0367225	-0.0370425	-0.0369001	-0.0368823	-0.0369442	-0.0369526	-0.0366638	-0.036512	-0.0375587	-0.0394385	-0.0404655	-0.0405468	-0.040498	-0.0406034	-0.0403295	-0.0402397	-0.0404389
4	0.0375477	-0.109433	-0.10907	-0.110182	-0.112687	-0.115407	-0.116814	-0.117007	-0.118104	-0.119444	-0.118714	-0.116731	-0.114119	-0.110652	-0.106724	-0.103869	-0.102247	-0.101327	-0.102155	-0.103586	-0.105293	-0.106577	-0.107652	-0.109237	-0.11104	-0.111801	-0.111841	-0.112342	-0.114391	-0.117117	-0.119229	-0.120135	-0.121034	-0.120858	-0.11981	-0.118989	-0.118423	-0.118043	-0.11736	-0.116584	-0.11783	-0.120792	-0.12245	-0.122504	-0.121794	-0.121196	-0.120112	-0.11918	-0.118688
3	0.0587466	-0.141254	-0.14103	-0.142091	-0.144424	-0.146843	-0.148091	-0.148364	-0.149668	-0.151097	-0.150331	-0.148359	-0.145634	-0.141774	-0.137344	-0.134108	-0.132251	-0.131192	-0.131851	-0.133214	-0.134927	-0.136135	-0.137428	-0.139304	-0.141171	-0.141749	-0.141662	-0.142028	-0.143966	-0.146687	-0.148803	-0.149599	-0.150206	-0.149657	-0.148363	-0.147248	-0.146481	-0.145925	-0.145	-0.144022	-0.145259	-0.148158	-0.149632	-0.149459	-0.148525	-0.147736	-0.146504	-0.145426	-0.144729
2	0.00285862	-0.174956	-0.174735	-0.175666	-0.177848	-0.18009	-0.181421	-0.181803	-0.18316	-0.184757	-0.184354	-0.182792	-0.180255	-0.176515	-0.172355	-0.169055	-0.166833	-0.165489	-0.165908	-0.167128	-0.168675	-0.169682	-0.17095	-0.172907	-0.175031	-0.175859	-0.175752	-0.175803	-0.177376	-0.179579	-0.181198	-0.18184	-0.182371	-0.181744	-0.180501	-0.179354	-0.178589	-0.178239	-0.177594	-0.17654	-0.177329	-0.179777	-0.181008	-0.180741	-0.179714	-0.178714	-0.17733	-0.176074	-0.175238
1	0.0167347	-0.176974	-0.176919	-0.177897	-0.180089	-0.182261	-0.183443	-0.183648	-0.184871	-0.186265	-0.185782	-0.184202	-0.181627	-0.177956	-0.17388	-0.170609	-0.168441	-0.167161	-0.167424	-0.168621	-0.170213	-0.171173	-0.17246	-0.174384	-0.176217	-0.176595	-0.176198	-0.176187	-0.177539	-0.179469	-0.180852	-0.181384	-0.181752	-0.181112	-0.179927	-0.178718	-0.17798	-0.177653	-0.176908	-0.175914	-0.176783	-0.179082	-0.180101	-0.179725	-0.178781	-0.177882	-0.176582	-0.175353	-0.174534
coif5
Scale	350	351	352	353	354	355	356	357	358	359	360	361	362	363	364	365	366	367	368	369	370	371	372	373	374	375	376	377	378	379	380	381	382	383	384	385	386	387	388	389	390	391	392	393	394	395	396	397	398
10	-0.0206811	-0.0675817	-0.0670052	-0.0667971	-0.0670563	-0.0676816	-0.0681375	-0.0682684	-0.0683268	-0.0684394	-0.0682893	-0.0680231	-0.0673041	-0.0662142	-0.0654761	-0.0649659	-0.064512	-0.0640772	-0.0638425	-0.0639008	-0.0642031	-0.0644243	-0.064539	-0.0647151	-0.065049	-0.0653095	-0.065262	-0.0652661	-0.0655126	-0.0657526	-0.0659344	-0.0662025	-0.0665096	-0.0666081	-0.0666436	-0.0665105	-0.06638	-0.0665597	-0.0667751	-0.0668732	-0.067049	-0.0673052	-0.0672916	-0.0670155	-0.066821	-0.0665415	-0.0660373	-0.0654245	-0.0649841
9	0.0456728	-0.012492	-0.0125144	-0.0127109	-0.0132446	-0.0138298	-0.014355	-0.0148802	-0.0151582	-0.0151908	-0.0150343	-0.0148354	-0.0146382	-0.0143913	-0.0141863	-0.0140417	-0.013969	-0.0138882	-0.0138583	-0.0139623	-0.0141034	-0.0142356	-0.0144144	-0.0145761	-0.01477	-0.0148898	-0.0148109	-0.014614	-0.0143783	-0.0140916	-0.0138336	-0.0137102	-0.0136197	-0.0135226	-0.0134946	-0.0134871	-0.013511	-0.0136461	-0.0138723	-0.0139807	-0.013923	-0.013907	-0.013912	-0.0138425	-0.0137886	-0.0137274	-0.0136645	-0.0135933	-0.0135082
8	0.0731918	0.00659381	0.00609257	0.00529539	0.00440288	0.0038985	0.00401254	0.00417557	0.00440212	0.00473106	0.00505407	0.00544451	0.00584941	0.00595109	0.00563996	0.00523142	0.00488761	0.00457021	0.00425968	0.00393204	0.0034651	0.00309222	0.00293276	0.00279606	0.00284111	0.00310554	0.00341667	0.00371503	0.00404583	0.00444945	0.00481547	0.00503151	0.0051729	0.00515622	0.00479698	0.00430443	0.00379607	0.00318092	0.00278745	0.00268151	0.00269959	0.00257527	0.00234327	0.00217218	0.00192799	0.00172625	0.00164071	0.00152514	0.00145959
7	0.101265	0.0114501	0.0111101	0.0107492	0.0102533	0.00999693	0.0103832	0.0107933	0.0109824	0.0108556	0.0107371	0.01072	0.0105741	0.0101537	0.00962635	0.00938087	0.0092994	0.00917805	0.00901789	0.00881494	0.0084506	0.00834111	0.00851117	0.0086309	0.00881776	0.00899758	0.00908217	0.00929948	0.00973409	0.010403	0.0110357	0.0114644	0.0117284	0.0117301	0.0113359	0.0107366	0.0101037	0.00948799	0.00902889	0.00877821	0.00870634	0.00851103	0.00828311	0.0081469	0.00806039	0.00802384	0.0079294	0.00766347	0.00748892
6	0.0642147	0.0365539	0.0359738	0.0350061	0.0339971	0.0335873	0.033748	0.0340454	0.0345996	0.0350179	0.0351903	0.0352802	0.0351271	0.0346943	0.0340702	0.0335756	0.0331707	0.0327113	0.0321608	0.0316328	0.0309921	0.0305743	0.0305898	0.0307405	0.0311868	0.0315742	0.0318308	0.0321607	0.0323841	0.0325767	0.0328169	0.0330266	0.033069	0.0328871	0.0323339	0.0315451	0.0308296	0.0301734	0.0298725	0.0298472	0.0297524	0.0292148	0.0285918	0.0281343	0.0276933	0.0272536	0.0269503	0.0265144	0.0260642
5	0.0898256	0.0192806	0.0190449	0.0180552	0.0164435	0.0150899	0.015172	0.0162071	0.0166418	0.0164835	0.0168879	0.0176575	0.0181072	0.0184796	0.0191225	0.0194222	0.0193976	0.0192987	0.0187553	0.0179971	0.0170031	0.0164597	0.0165666	0.016601	0.0167251	0.017179	0.0175862	0.0175219	0.0169937	0.0161755	0.0156443	0.0155251	0.0151261	0.0147429	0.0145059	0.0140399	0.0136462	0.0135284	0.013726	0.0138628	0.0132984	0.0120928	0.0113018	0.0110696	0.0108821	0.010506	0.0103698	0.0100529	0.00952507
4	0.0460387	-0.0386992	-0.0382554	-0.0395504	-0.042384	-0.0453995	-0.0467038	-0.0466575	-0.047482	-0.0484425	-0.0474176	-0.0452421	-0.0429495	-0.0401053	-0.0366577	-0.034435	-0.0333729	-0.0328337	-0.0339256	-0.035496	-0.0372036	-0.0385379	-0.0393021	-0.0403184	-0.0414896	-0.0419192	-0.0419874	-0.0427978	-0.0449607	-0.0478095	-0.0499286	-0.0508239	-0.0519337	-0.0521084	-0.0511745	-0.0505823	-0.0501674	-0.0496072	-0.0487853	-0.0483062	-0.0498905	-0.0529573	-0.0547034	-0.0549733	-0.0547184	-0.0546504	-0.0540007	-0.0534277	-0.0533225
3	0.0701433	-0.0975063	-0.0971623	-0.0983178	-0.100764	-0.103402	-0.104651	-0.104909	-0.106158	-0.10738	-0.106201	-0.10386	-0.101164	-0.0973745	-0.0928434	-0.0898685	-0.0884434	-0.0877135	-0.0887725	-0.0903022	-0.0920716	-0.093429	-0.0945959	-0.0962028	-0.0977923	-0.0983074	-0.0984196	-0.0991606	-0.101519	-0.1048	-0.107358	-0.108241	-0.108967	-0.108494	-0.107051	-0.105931	-0.105043	-0.10412	-0.102921	-0.10204	-0.103681	-0.106988	-0.108705	-0.108645	-0.107802	-0.107255	-0.106228	-0.10534	-0.104781
2	0.0197835	-0.139241	-0.138987	-0.140023	-0.142245	-0.144558	-0.145861	-0.146309	-0.147692	-0.149209	-0.148536	-0.146729	-0.144196	-0.140392	-0.13608	-0.132911	-0.130932	-0.129826	-0.130623	-0.13195	-0.133497	-0.134599	-0.135816	-0.137687	-0.139745	-0.140661	-0.140776	-0.141067	-0.142997	-0.145646	-0.147631	-0.148376	-0.149	-0.148321	-0.146923	-0.145793	-0.144932	-0.144356	-0.143552	-0.142484	-0.143508	-0.146259	-0.147699	-0.147515	-0.146452	-0.145504	-0.144179	-0.143048	-0.14227
1	0.0353123	-0.15153	-0.151509	-0.152603	-0.154755	-0.156828	-0.157945	-0.158229	-0.159482	-0.160816	-0.160151	-0.15845	-0.155931	-0.152172	-0.147957	-0.144774	-0.142742	-0.141621	-0.142163	-0.143415	-0.144973	-0.145979	-0.147266	-0.149192	-0.151013	-0.151457	-0.151214	-0.151274	-0.152831	-0.155038	-0.156623	-0.157154	-0.157504	-0.156717	-0.155417	-0.154271	-0.153502	-0.153054	-0.152192	-0.151078	-0.152052	-0.154554	-0.155714	-0.155355	-0.154313	-0.153387	-0.152114	-0.151004	-0.150228
[truncated: 951 more columns]
